# Supplementary material for: Gene Expression Profiling Identifies HOXB4 as a Direct Downstream Target of GATA-2 in Human CD34+ Hematopoietic Cells
Source: PLoS One. 2012 Sep 24;7(9):e40959. doi: 10.1371/journal.pone.0040959 (PMC3454409; doi:10.1371/journal.pone.0040959)
Supplement: Table S1 — Gene expression profiling by GATA-2 knockdown in cord blood-derived CD34-positive cells. A total of 1,126 upregulated and 572 downregulated genes after GATA-2 knockdown in cord blood-derived CD34-positive cells were shown. Each value was shown as global normalization value as described in Materials and Methods. (XLSX) [file pone.0040959.s003.xlsx]

## Sheet: downregulated
Name	ID	ensembl_id	RefSeq_id	Enterz_id	symbol	description	GO_biological_process	GO_molecular_function	GO_cellular_component	Control shRNA	GATA2 shRNA	ratio
DHsGV10005373	DHsGV10005373	-	-	728622	LOC728622	-	-	-	-	142.857	29.4891	0.206424
DHsGV10004129	DHsGV10004129	-	-	100293160	-	-	-	-	-	309.711	83.5657	0.269818
H300020489	H300020489	ENSG00000116120	NM_005687	10056	FARSLB	Phenylalanyl-tRNA synthetase beta chain (EC 6.1.1.20)(Phenylalanine--tRNA ligase beta chain)(PheRS) [Source:UniProtKB/Swiss-Prot;Acc:Q9NSD9]	GO:0006412 translation,GO:0006432 phenylalanyl-tRNA aminoacylation	GO:0000287 magnesium ion binding,GO:0000166 nucleotide binding,GO:0005524 ATP binding,GO:0016874 ligase activity,GO:0003723 RNA binding,GO:0004826 phenylalanine-tRNA ligase activity	GO:0005737 cytoplasm,GO:0005625 soluble fraction	118.497	32.1132	0.271005
CHsGV10002986	CHsGV10002986	-	NM_002284.3	3892	KRT86	Keratin, type II cuticular Hb6 (Type II hair keratin Hb6)(Keratin-86)(K86)(K2.11) [Source:UniProtKB/Swiss-Prot;Acc:O43790]	GO:0007010 cytoskeleton organization	GO:0005198 structural molecule activity	GO:0045095 keratin filament	227.466	72.9236	0.320591
CHsGV10002291	CHsGV10002291	-	NM_032983.2;NM_032982.2	835	CASP2	Caspase-2 Precursor (CASP-2)(EC 3.4.22.55)(ICH-1 protease)(Neural precursor cell expressed developmentally down-regulated protein 2)(NEDD-2) [Contains Caspase-2 subunit p18;Caspase-2 subunit p13;Caspase-2 subunit p12] [Source:UniProtKB/Swiss-Prot;Acc:P42575]	GO:0042981 regulation of apoptosis	GO:0005515 protein binding	GO:0005622 intracellular	98.1477	32.8889	0.335096
H200005826	H200005826	ENSG00000188822	NM_001841	1269	CNR2	Cannabinoid receptor 2 (CB-2)(CB2)(CX5) [Source:UniProtKB/Swiss-Prot;Acc:P34972]	GO:0007165 signal transduction,GO:0007186 G-protein coupled receptor protein signaling pathway,GO:0006955 immune response,GO:0007610 behavior,GO:0007187 G-protein signaling, coupled to cyclic nucleotide second messenger	GO:0004872 receptor activity,GO:0004949 cannabinoid receptor activity	GO:0005886 plasma membrane,GO:0016021 integral to membrane,GO:0005887 integral to plasma membrane	155.167	53.7454	0.346371
H300002052	H300002052	ENSG00000126777	NM_004986;NM_004986;NM_001079521;NM_001079521	3895	KTN1	Kinectin (Kinesin receptor)(CG-1 antigen) [Source:UniProtKB/Swiss-Prot;Acc:Q86UP2]	GO:0007018 microtubule-based movement	GO:0003674 molecular_function	GO:0016020 membrane,GO:0005624 membrane fraction,GO:0005887 integral to plasma membrane,GO:0005783 endoplasmic reticulum,GO:0005789 endoplasmic reticulum membrane	112.549	39.3758	0.349855
H200001752	H200001752	ENSG00000103200	NM_005009;NM_005009	-	NME4	Nucleoside diphosphate kinase, mitochondrial Precursor (NDP kinase, mitochondrial)(NDK)(EC 2.7.4.6)(nm23-H4)(Nucleoside diphosphate kinase D)(NDPKD) [Source:UniProtKB/Swiss-Prot;Acc:O00746]	GO:0006183 GTP biosynthetic process,GO:0006228 UTP biosynthetic process,GO:0006241 CTP biosynthetic process	GO:0005524 ATP binding,GO:0004550 nucleoside diphosphate kinase activity	GO:0005739 mitochondrion	159.406	56.1353	0.352152
CHsGV10003973	CHsGV10003973	-	NM_033306.2;NM_001225.3	837	CASP4	Caspase-4 Precursor (CASP-4)(EC 3.4.22.57)(ICH-2 protease)(TX protease)(ICE(rel)-II) [Contains Caspase-4 subunit 1;Caspase-4 subunit 2] [Source:UniProtKB/Swiss-Prot;Acc:P49662]	GO:0006915 apoptosis,GO:0006917 induction of apoptosis,GO:0042981 regulation of apoptosis,GO:0006508 proteolysis	GO:0005515 protein binding,GO:0008233 peptidase activity,GO:0004197 cysteine-type endopeptidase activity,GO:0008234 cysteine-type peptidase activity	GO:0005622 intracellular	394.789	140.94	0.357
opHsV0400006263	opHsV0400006263	ENSG00000142623	NM_013358	29943	PADI1	Protein-arginine deiminase type-1 (EC 3.5.3.15)(Protein-arginine deiminase type I)(Peptidylarginine deiminase I) [Source:UniProtKB/Swiss-Prot;Acc:Q9ULC6]	GO:0006464 protein modification process,GO:0018101 peptidyl-citrulline biosynthetic process from peptidyl-arginine	GO:0005509 calcium ion binding,GO:0016787 hydrolase activity,GO:0004668 protein-arginine deiminase activity	GO:0005737 cytoplasm	73.4749	26.5003	0.360671
AHsV10001552	AHsV10001552	-	NM_001093772.1	3815	KIT	Mast/stem cell growth factor receptor Precursor (SCFR)(EC 2.7.10.1)(Proto-oncogene tyrosine-protein kinase Kit)(c-kit)(CD117 antigen) [Source:UniProtKB/Swiss-Prot;Acc:P10721]	GO:0006468 protein amino acid phosphorylation,GO:0007169 transmembrane receptor protein tyrosine kinase signaling pathway	GO:0004672 protein kinase activity,GO:0004674 protein serine/threonine kinase activity,GO:0004713 protein tyrosine kinase activity,GO:0004714 transmembrane receptor protein tyrosine kinase activity,GO:0005021 vascular endothelial growth factor receptor ac	GO:0016020 membrane	821.728	299.679	0.364694
opHsV0400005498	opHsV0400005498	ENSG00000196960	-	-	AL117340.3	Putative UPF0607 protein FLJ37424 [Source:UniProtKB/Swiss-Prot;Acc:Q8N9G6]	-	-	-	2649.73	974.772	0.367875
H300014661	H300014661	ENSG00000197971	NM_001025100;NM_001025100;NM_001025100	4155	MBP	Myelin basic protein (MBP)(Myelin A1 protein)(Myelin membrane encephalitogenic protein) [Source:UniProtKB/Swiss-Prot;Acc:P02686]	-	GO:0019911 structural constituent of myelin sheath	-	237.704	89.6177	0.377014
H300014854	H300014854	ENSG00000164674	NM_001009991;NM_001009991;NM_001009991	94120	SYTL3	Synaptotagmin-like protein 3 (Exophilin-6) [Source:UniProtKB/Swiss-Prot;Acc:Q4VX76]	GO:0006886 intracellular protein transport	GO:0005515 protein binding,GO:0008270 zinc ion binding,GO:0017137 Rab GTPase binding	-	135.775	51.8345	0.381767
CHsGV10002628	CHsGV10002628	-	NM_000061.2	695	BTK	Tyrosine-protein kinase BTK (EC 2.7.10.2)(Bruton tyrosine kinase)(Agammaglobulinaemia tyrosine kinase)(ATK)(B-cell progenitor kinase)(BPK) [Source:UniProtKB/Swiss-Prot;Acc:Q06187]	GO:0019722 calcium-mediated signaling,GO:0008624 induction of apoptosis by extracellular signals,GO:0006468 protein amino acid phosphorylation,GO:0007498 mesoderm development,GO:0007242 intracellular signaling cascade,GO:0006468 protein amino acid phosphorylation,GO:0007249 I-kappaB kinase/NF-kappaB cascade,GO:0048469 cell maturation,GO:0018108 peptidyl-tyrosine phosphorylation	GO:0005515 protein binding,GO:0004672 protein kinase activity,GO:0005524 ATP binding,GO:0042802 identical protein binding,GO:0008270 zinc ion binding,GO:0004713 protein tyrosine kinase activity,GO:0000166 nucleotide binding,GO:0004674 protein serine/threonine kinase activity,GO:0016740 transferase activity,GO:0046872 metal ion binding,GO:0004715 non-membrane spanning protein tyrosine kinase activ…	GO:0005737 cytoplasm,GO:0005634 nucleus,GO:0045121 membrane raft,GO:0016020 membrane,GO:0005634 nucleus,GO:0005737 cytoplasm,GO:0031410 cytoplasmic vesicle	1151.76	446.593	0.387747
H300018413	H300018413	ENSG00000010438	NM_002771;NM_002771;NM_002771	-	PRSS3	Trypsin-3 Precursor (EC 3.4.21.4)(Trypsin III)(Brain trypsinogen)(Mesotrypsinogen)(Trypsin IV)(Serine protease 3)(Serine protease 4) [Source:UniProtKB/Swiss-Prot;Acc:P35030]	GO:0006508 proteolysis	GO:0003824 catalytic activity,GO:0004252 serine-type endopeptidase activity,GO:0008233 peptidase activity	-	62.385	24.3372	0.390113
AHsV10002870	AHsV10002870	-	NM_016639.2	51330	TNFRSF12A	Tumor necrosis factor receptor superfamily member 12A Precursor (Fibroblast growth factor-inducible immediate-early response protein 14)(FGF-inducible 14)(Tweak-receptor)(TweakR)(CD266 antigen) [Source:UniProtKB/Swiss-Prot;Acc:Q9NP84]	GO:0001525 angiogenesis,GO:0006915 apoptosis,GO:0006928 cell motion,GO:0006931 substrate-bound cell migration, cell attachment to substrate,GO:0007155 cell adhesion,GO:0007275 multicellular organismal development,GO:0008219 cell death,GO:0030154 cell diff	GO:0004872 receptor activity,GO:0005515 protein binding	GO:0001726 ruffle,GO:0005886 plasma membrane,GO:0009986 cell surface,GO:0016021 integral to membrane	69.7162	27.576	0.395546
H200013841	H200013841	ENSG00000110002	NM_014622	4013	VWA5A	Loss of heterozygosity 11 chromosomal region 2 gene A protein (Breast cancer suppressor candidate 1)(BCSC-1) [Source:UniProtKB/Swiss-Prot;Acc:O00534]	GO:0045786 negative regulation of cell cycle	-	-	83.9396	33.226	0.395833
AHsV10003054	AHsV10003054	-	NM_002070.2	2771	GNAI2	Guanine nucleotide-binding protein G(i), alpha-2 subunit (Adenylate cyclase-inhibiting G alpha protein) [Source:UniProtKB/Swiss-Prot;Acc:P04899]	GO:0000186 activation of MAPKK activity,GO:0001973 adenosine receptor signaling pathway,GO:0007165 signal transduction,GO:0007186 G-protein coupled receptor protein signaling pathway,GO:0007193 inhibition of adenylate cyclase activity by G-protein signali	GO:0000166 nucleotide binding,GO:0003924 GTPase activity,GO:0004871 signal transducer activity,GO:0005515 protein binding,GO:0005525 GTP binding,GO:0019001 guanyl nucleotide binding	GO:0005622 intracellular,GO:0005624 membrane fraction,GO:0005634 nucleus,GO:0005829 cytosol,GO:0005886 plasma membrane,GO:0045121 membrane raft,GO:0005829 cytosol,GO:0005634 nucleus,GO:0005624 membrane fraction,GO:0005886 plasma membrane,GO:0045121 membra	464.688	185.659	0.399535
H200006848	H200006848	ENSG00000157404	NM_000222	653882	KIT	Mast/stem cell growth factor receptor Precursor (SCFR)(EC 2.7.10.1)(Proto-oncogene tyrosine-protein kinase Kit)(c-kit)(CD117 antigen) [Source:UniProtKB/Swiss-Prot;Acc:P10721]	GO:0007165 signal transduction,GO:0006468 protein amino acid phosphorylation,GO:0007243 protein kinase cascade,GO:0048066 pigmentation during development,GO:0007283 spermatogenesis,GO:0008284 positive regulation of cell proliferation,GO:0019221 cytokine and chemokine mediated signaling pathway,GO:0007169 transmembrane receptor protein tyrosine kinase signaling pathway,GO:0018108 peptidyl-tyrosine…	GO:0016740 transferase activity,GO:0005515 protein binding,GO:0000166 nucleotide binding,GO:0005524 ATP binding,GO:0004872 receptor activity,GO:0004674 protein serine/threonine kinase activity,GO:0004713 protein tyrosine kinase activity,GO:0005021 vascular endothelial growth factor receptor activity,GO:0004672 protein kinase activity,GO:0004714 transmembrane receptor protein tyrosine kinase activ…	GO:0005886 plasma membrane,GO:0016021 integral to membrane,GO:0016020 membrane,GO:0005634 nucleus,GO:0005737 cytoplasm,GO:0005615 extracellular space,GO:0009897 external side of plasma membrane	450.376	183.525	0.407492
H300003006	H300003006	ENSG00000138678	NM_032717	84803	AGPAT9	1-acyl-sn-glycerol-3-phosphate acyltransferase theta (EC 2.3.1.51)(1-AGP acyltransferase 9)(1-AGPAT 9)(Lysophosphatidic acid acyltransferase theta)(LPAAT-theta)(Acyl-CoA:glycerol-3-phosphate acyltransferase 3)(hGPAT3)(Lung cancer metastasis-associated protein 1)(MAG-1) [Source:UniProtKB/Swiss-Prot;Acc:Q53EU6]	GO:0008152 metabolic process,GO:0008654 phospholipid biosynthetic process,GO:0009306 protein secretion	GO:0008415 acyltransferase activity,GO:0016740 transferase activity,GO:0003841 1-acylglycerol-3-phosphate O-acyltransferase activity	GO:0016021 integral to membrane,GO:0016020 membrane,GO:0005783 endoplasmic reticulum,GO:0005789 endoplasmic reticulum membrane	239.182	97.5717	0.407939
H300008322	H300008322	ENSG00000168386	NM_001042459;NM_001042459;NM_001042459	11259	FILIP1L	Filamin A-interacting protein 1-like (130 kDa GPBP-interacting protein)(90 kDa GPBP-interacting protein)(Protein down-regulated in ovarian cancer-1)(DOC-1) [Source:UniProtKB/Swiss-Prot;Acc:Q4L180]	-	-	-	106.353	43.5678	0.409652
H200000628	H200000628	ENSG00000137752	NM_033292;NM_033292;NM_033295;NM_033295	834	CASP1	Caspase-1 Precursor (CASP-1)(EC 3.4.22.36)(Interleukin-1 beta convertase)(IL-1BC)(Interleukin-1 beta-converting enzyme)(IL-1 beta-converting enzyme)(ICE)(p45) [Contains Caspase-1 subunit p20;Caspase-1 subunit p10] [Source:UniProtKB/Swiss-Prot;Acc:P29466]	GO:0006508 proteolysis,GO:0006915 apoptosis	GO:0008234 cysteine-type peptidase activity,GO:0004197 cysteine-type endopeptidase activity	-	456.623	187.576	0.410789
AHsV10001329	AHsV10001329	-	NM_015002.2	23014	FBXO21	F-box only protein 21 [Source:UniProtKB/Swiss-Prot;Acc:O94952]	-	-	-	241.266	99.6482	0.413022
H200013994	H200013994	ENSG00000140992	NM_002613;NM_002613	-	PDPK1	3-phosphoinositide-dependent protein kinase 1 (hPDK1)(EC 2.7.11.1) [Source:UniProtKB/Swiss-Prot;Acc:O15530]	GO:0006468 protein amino acid phosphorylation	GO:0005524 ATP binding,GO:0004674 protein serine/threonine kinase activity,GO:0004713 protein tyrosine kinase activity,GO:0004672 protein kinase activity	-	82.102	33.9641	0.413682
H200009684	H200009684	ENSG00000068120	NM_025233	80347	COASY	Bifunctional coenzyme A synthase (CoA synthase)(NBP)(POV-2) [Includes Phosphopantetheine adenylyltransferase(EC 2.7.7.3)(Pantetheine-phosphate adenylyltransferase)(PPAT)(Dephospho-CoA pyrophosphorylase);Dephospho-CoA kinase(DPCK)(EC 2.7.1.24)(Dephosphocoenzyme A kinase)(DPCOAK)] [Source:UniProtKB/Swiss-Prot;Acc:Q13057]	GO:0009058 biosynthetic process,GO:0015937 coenzyme A biosynthetic process	GO:0016740 transferase activity,GO:0000166 nucleotide binding,GO:0005524 ATP binding,GO:0003824 catalytic activity,GO:0016779 nucleotidyltransferase activity,GO:0004140 dephospho-CoA kinase activity,GO:0004595 pantetheine-phosphate adenylyltransferase activity	GO:0005737 cytoplasm,GO:0005575 cellular_component	89.1179	37.4329	0.420038
AHsV10003331	AHsV10003331	-	NM_004330.2	663	BNIP2	BCL2/adenovirus E1B 19 kDa protein-interacting protein 2 [Source:UniProtKB/Swiss-Prot;Acc:Q12982]	GO:0006915 apoptosis,GO:0006916 anti-apoptosis	GO:0005096 GTPase activator activity,GO:0005509 calcium ion binding,GO:0005515 protein binding	GO:0005635 nuclear envelope,GO:0005737 cytoplasm,GO:0043231 intracellular membrane-bounded organelle	799.346	336.093	0.42046
AHsV10002660	AHsV10002660	-	NM_003037.2	6504	SLAMF1	Signaling lymphocytic activation molecule Precursor (IPO-3)(CDw150)(CD150 antigen) [Source:UniProtKB/Swiss-Prot;Acc:Q13291]	GO:0008284 positive regulation of cell proliferation,GO:0044419 interspecies interaction between organisms,GO:0046649 lymphocyte activation	GO:0003823 antigen binding,GO:0004872 receptor activity,GO:0004888 transmembrane receptor activity	GO:0005886 plasma membrane,GO:0009986 cell surface,GO:0016021 integral to membrane	194.393	81.9128	0.421378
H200005505	H200005505	ENSG00000167996	NM_002032	2495	FTH1	Ferritin heavy chain (Ferritin H subunit)(EC 1.16.3.1)(Cell proliferation-inducing gene 15 protein) [Source:UniProtKB/Swiss-Prot;Acc:P02794]	GO:0008285 negative regulation of cell proliferation,GO:0055114 oxidation reduction,GO:0006955 immune response,GO:0006879 cellular iron ion homeostasis,GO:0006826 iron ion transport,GO:0006880 intracellular sequestering of iron ion	GO:0005515 protein binding,GO:0016491 oxidoreductase activity,GO:0046914 transition metal ion binding,GO:0004322 ferroxidase activity,GO:0008199 ferric iron binding	GO:0008043 ferritin complex	14505.5	6165.56	0.42505
AHsV10003223	AHsV10003223	-	NM_004546.2	4708	NDUFB2	NADH dehydrogenase [ubiquinone] 1 beta subcomplex subunit 2, mitochondrial Precursor (NADH-ubiquinone oxidoreductase AGGG subunit)(Complex I-AGGG)(CI-AGGG) [Source:UniProtKB/Swiss-Prot;Acc:O95178]	GO:0006120 mitochondrial electron transport, NADH to ubiquinone,GO:0006810 transport,GO:0022900 electron transport chain	GO:0008137 NADH dehydrogenase (ubiquinone) activity	GO:0005739 mitochondrion,GO:0005743 mitochondrial inner membrane,GO:0005747 mitochondrial respiratory chain complex I,GO:0016020 membrane,GO:0070469 respiratory chain	641.296	274.456	0.427971
AHsV10002402	AHsV10002402	-	NM_000419.3	3674	ITGA2B	Integrin alpha-IIb Precursor (Platelet membrane glycoprotein IIb)(GPalpha IIb)(GPIIb)(CD41 antigen) [Contains Integrin alpha-IIb heavy chain;Integrin alpha-IIb light chain, form 1;Integrin alpha-IIb light chain, form 2] [Source:UniProtKB/Swiss-Prot;Acc:P0	GO:0007155 cell adhesion,GO:0007229 integrin-mediated signaling pathway	GO:0004872 receptor activity,GO:0005509 calcium ion binding,GO:0042802 identical protein binding	GO:0005886 plasma membrane,GO:0008305 integrin complex,GO:0031092 platelet alpha granule membrane	116.337	49.8976	0.428906
AHsV10002818	AHsV10002818	-	NM_005165.2	230	ALDOC	Fructose-bisphosphate aldolase C (EC 4.1.2.13)(Brain-type aldolase) [Source:UniProtKB/Swiss-Prot;Acc:P09972]	GO:0006096 glycolysis,GO:0008152 metabolic process,GO:0030388 fructose 1,6-bisphosphate metabolic process	GO:0004332 fructose-bisphosphate aldolase activity,GO:0008092 cytoskeletal protein binding,GO:0016829 lyase activity	GO:0005739 mitochondrion,GO:0005856 cytoskeleton	187.252	80.5447	0.43014
H200005866	H200005866	ENSG00000065135	NM_006496	2773	GNAI3	Guanine nucleotide-binding protein G(k) subunit alpha (G(i) alpha-3) [Source:UniProtKB/Swiss-Prot;Acc:P08754]	GO:0007165 signal transduction,GO:0007186 G-protein coupled receptor protein signaling pathway,GO:0006810 transport,GO:0007264 small GTPase mediated signal transduction,GO:0007194 negative regulation of adenylate cyclase activity	GO:0005515 protein binding,GO:0000166 nucleotide binding,GO:0005525 GTP binding,GO:0003924 GTPase activity,GO:0004871 signal transducer activity,GO:0019001 guanyl nucleotide binding	GO:0005622 intracellular,GO:0005737 cytoplasm,GO:0005794 Golgi apparatus	74.5143	32.166	0.431675
H200003837	H200003837	ENSG00000213903	NM_181657;NM_181657	1241	LTB4R	Leukotriene B4 receptor 1 (LTB4-R 1)(P2Y purinoceptor 7)(P2Y7)(Chemoattractant receptor-like 1)(G-protein coupled receptor 16) [Source:UniProtKB/Swiss-Prot;Acc:Q15722]	GO:0006954 inflammatory response,GO:0007165 signal transduction,GO:0007186 G-protein coupled receptor protein signaling pathway,GO:0006955 immune response,GO:0006936 muscle contraction,GO:0006928 cell motion,GO:0007200 G-protein signaling, coupled to IP3 second messenger (phospholipase C activating)	GO:0000166 nucleotide binding,GO:0004872 receptor activity,GO:0045028 purinergic nucleotide receptor activity, G-protein coupled,GO:0004982 N-formyl peptide receptor activity,GO:0004945 angiotensin type II receptor activity,GO:0004966 galanin receptor activity,GO:0001632 leukotriene B4 receptor activity,GO:0004974 leukotriene receptor activity	GO:0005886 plasma membrane,GO:0016021 integral to membrane,GO:0005887 integral to plasma membrane	64.9388	28.1433	0.433382
CHsGV10002648	CHsGV10002648	-	NM_001001827.1	403244	OR2T35	Olfactory receptor 2T35 (Olfactory receptor OR1-66) [Source:UniProtKB/Swiss-Prot;Acc:Q8NGX2]	GO:0007186 G-protein coupled receptor protein signaling pathway,GO:0007608 sensory perception of smell,GO:0007165 signal transduction,GO:0050896 response to stimulus	GO:0004872 receptor activity,GO:0004984 olfactory receptor activity	GO:0016021 integral to membrane,GO:0005886 plasma membrane	86.3771	37.5933	0.435223
H200007913	H200007913	ENSG00000135821	-	2752	GLUL	Glutamine synthetase (GS)(EC 6.3.1.2)(Glutamate--ammonia ligase) [Source:UniProtKB/Swiss-Prot;Acc:P15104]	GO:0009749 response to glucose stimulus,GO:0006807 nitrogen compound metabolic process,GO:0006542 glutamine biosynthetic process	GO:0016874 ligase activity,GO:0004356 glutamate-ammonia ligase activity	GO:0005622 intracellular,GO:0005737 cytoplasm,GO:0005794 Golgi apparatus,GO:0005739 mitochondrion	2908.05	1268.86	0.436325
CHsGV10000932	CHsGV10000932	-	NM_002306.2;NR_003225.1	3958	LGALS3	Galectin-3 (Galactose-specific lectin 3)(Mac-2 antigen)(IgE-binding protein)(35 kDa lectin)(Carbohydrate-binding protein 35)(CBP 35)(Laminin-binding protein)(Lectin L-29)(L-31)(Galactoside-binding protein)(GALBP) [Source:UniProtKB/Swiss-Prot;Acc:P17931]	GO:0007186 G-protein coupled receptor protein signaling pathway,GO:0001501 skeletal system development,GO:0030154 cell differentiation,GO:0030198 extracellular matrix organization,GO:0001501 skeletal system development,GO:0030198 extracellular matrix organization	GO:0005515 protein binding,GO:0005529 sugar binding,GO:0019863 IgE binding,GO:0005515 protein binding	GO:0005737 cytoplasm,GO:0005634 nucleus,GO:0016021 integral to membrane,GO:0005886 plasma membrane,GO:0005578 proteinaceous extracellular matrix,GO:0005634 nucleus,GO:0005737 cytoplasm,GO:0005578 proteinaceous extracellular matrix	97.461	42.6451	0.437561
H300020876	H300020876	ENSG00000163565	NM_005531;NM_005531;NM_005531;NM_005531;NM_005531;NM_005531	-	IFI16	Gamma-interferon-inducible protein Ifi-16 (Interferon-inducible myeloid differentiation transcriptional activator)(IFI 16) [Source:UniProtKB/Swiss-Prot;Acc:Q16666]	GO:0006350 transcription,GO:0006355 regulation of transcription, DNA-dependent,GO:0008283 cell proliferation,GO:0042771 DNA damage response, signal transduction by p53 class mediator resulting in induction of apoptosis,GO:0009615 response to virus,GO:0030224 monocyte differentiation,GO:0030099 myeloid cell differentiation	GO:0003677 DNA binding,GO:0005515 protein binding,GO:0003690 double-stranded DNA binding,GO:0016564 transcription repressor activity	GO:0005634 nucleus,GO:0005737 cytoplasm,GO:0005730 nucleolus,GO:0005654 nucleoplasm	72.6786	32.0885	0.441512
AHsV10003044	AHsV10003044	-	NM_004346.3	836	CASP3	Caspase-3 Precursor (CASP-3)(EC 3.4.22.56)(Apopain)(Cysteine protease CPP32)(CPP-32)(Yama protein)(SREBP cleavage activity 1)(SCA-1) [Contains Caspase-3 subunit p17;Caspase-3 subunit p12] [Source:UniProtKB/Swiss-Prot;Acc:P42574]	GO:0001782 B cell homeostasis,GO:0001836 release of cytochrome c from mitochondria,GO:0006309 DNA fragmentation involved in apoptosis,GO:0006508 proteolysis,GO:0006915 apoptosis,GO:0006974 response to DNA damage stimulus,GO:0007507 heart development,GO:00	GO:0004197 cysteine-type endopeptidase activity,GO:0004861 cyclin-dependent protein kinase inhibitor activity,GO:0005515 protein binding,GO:0008233 peptidase activity,GO:0008234 cysteine-type peptidase activity	GO:0005634 nucleus,GO:0005654 nucleoplasm,GO:0005737 cytoplasm,GO:0005739 mitochondrion,GO:0005829 cytosol,GO:0005886 plasma membrane	904.171	399.473	0.441811
CHsGV10000250	CHsGV10000250	-	NM_002309.3	3976	LIF	Leukemia inhibitory factor Precursor (LIF)(Differentiation-stimulating factor)(D factor)(Melanoma-derived LPL inhibitor)(MLPLI)(Emfilermin) [Source:UniProtKB/Swiss-Prot;Acc:P15018]	GO:0008284 positive regulation of cell proliferation,GO:0007275 multicellular organismal development,GO:0045944 positive regulation of transcription from RNA polymerase II promoter,GO:0033138 positive regulation of peptidyl-serine phosphorylation,GO:0050731 positive regulation of peptidyl-tyrosine phosphorylation,GO:0043410 positive regulation of MAPKKK cascade,GO:0006955 immune response,GO:00456…	GO:0008083 growth factor activity,GO:0005125 cytokine activity,GO:0005146 leukemia inhibitory factor receptor binding,GO:0008083 growth factor activity	GO:0005615 extracellular space,GO:0005576 extracellular region	54.6364	24.5307	0.448981
AHsV10003581	AHsV10003581	-	NM_001273.2	1108	CHD4	Chromodomain-helicase-DNA-binding protein 4 (CHD-4)(EC 3.6.1.-)(ATP-dependent helicase CHD4)(Mi-2 autoantigen 218 kDa protein)(Mi2-beta) [Source:UniProtKB/Swiss-Prot;Acc:Q14839]	GO:0006333 chromatin assembly or disassembly,GO:0006357 regulation of transcription from RNA polymerase II promoter,GO:0007242 intracellular signaling cascade,GO:0016568 chromatin modification,GO:0045449 regulation of transcription	GO:0000166 nucleotide binding,GO:0003676 nucleic acid binding,GO:0003677 DNA binding,GO:0003682 chromatin binding,GO:0004003 ATP-dependent DNA helicase activity,GO:0004386 helicase activity,GO:0005515 protein binding,GO:0005524 ATP binding,GO:0008026 ATP-	GO:0000785 chromatin,GO:0005634 nucleus	187.629	84.2913	0.449244
opHsV0400005780	opHsV0400005780	ENSG00000218002	-	-	RP3-423B22.5	-	-	-	-	6671.97	3008.36	0.450895
H200020465	H200020465	ENSG00000167106	NM_001035254;NM_001035254;NM_203305;NM_203305	399665	FAM102A	Protein FAM102A (Early estrogen-induced gene 1 protein) [Source:UniProtKB/Swiss-Prot;Acc:Q5T9C2]	-	-	-	96.5982	43.5882	0.451232
DHsGV10000273	DHsGV10000273	-	-	644450	-	-	-	-	-	56.9186	25.7257	0.451974
H200000515	H200000515	ENSG00000134827	NM_001062	6947	TCN1	Transcobalamin-1 Precursor (Transcobalamin I)(TC I)(TCI) [Source:UniProtKB/Swiss-Prot;Acc:P20061]	GO:0006811 ion transport,GO:0006824 cobalt ion transport,GO:0015889 cobalamin transport	GO:0005524 ATP binding,GO:0050897 cobalt ion binding,GO:0016887 ATPase activity,GO:0031419 cobalamin binding,GO:0015087 cobalt ion transmembrane transporter activity	GO:0005576 extracellular region	974.484	440.649	0.452187
H200011059	H200011059	ENSG00000132965	NM_001629	241	ALOX5AP	Arachidonate 5-lipoxygenase-activating protein (FLAP)(MK-886-binding protein) [Source:UniProtKB/Swiss-Prot;Acc:P20292]	GO:0006954 inflammatory response,GO:0019370 leukotriene biosynthetic process,GO:0006691 leukotriene metabolic process	GO:0005488 binding,GO:0008047 enzyme activator activity	GO:0016021 integral to membrane,GO:0016020 membrane	7142.01	3232.53	0.452608
H200000107	H200000107	ENSG00000121807	NM_001123041	729230	AC098613.2	C-C chemokine receptor type 2 (C-C CKR-2)(CC-CKR-2)(CCR-2)(CCR2)(Monocyte chemoattractant protein 1 receptor)(MCP-1-R)(CD192 antigen) [Source:UniProtKB/Swiss-Prot;Acc:P41597]	GO:0006954 inflammatory response,GO:0007165 signal transduction,GO:0007186 G-protein coupled receptor protein signaling pathway,GO:0006955 immune response,GO:0006968 cellular defense response,GO:0044419 interspecies interaction between organisms,GO:0006935 chemotaxis,GO:0046677 response to antibiotic,GO:0019221 cytokine and chemokine mediated signaling pathway,GO:0015904 tetracycline transport,GO…	GO:0004872 receptor activity,GO:0004930 G-protein coupled receptor activity,GO:0015520 tetracycline:hydrogen antiporter activity,GO:0004945 angiotensin type II receptor activity,GO:0015057 thrombin receptor activity,GO:0016493 C-C chemokine receptor activity,GO:0016494 C-X-C chemokine receptor activity,GO:0031727 CCR2 chemokine receptor binding	GO:0005886 plasma membrane,GO:0016021 integral to membrane,GO:0005737 cytoplasm,GO:0005887 integral to plasma membrane,GO:0005625 soluble fraction	141.382	64.1191	0.453516
DHsGV10001310	DHsGV10001310	-	-	100294049	-	-	-	-	-	65.4464	29.8944	0.456777
AHsV10002245	AHsV10002245	-	NM_004348.3	860	RUNX2	Runt-related transcription factor 2 (Core-binding factor subunit alpha-1)(CBF-alpha-1)(Acute myeloid leukemia 3 protein)(Oncogene AML-3)(Polyomavirus enhancer-binding protein 2 alpha A subunit)(PEBP2-alpha A)(PEA2-alpha A)(SL3-3 enhancer factor 1 alpha A	GO:0006355 regulation of transcription, DNA-dependent,GO:0045449 regulation of transcription,GO:0042309 homoiothermy,GO:0050826 response to freezing	GO:0003677 DNA binding,GO:0003700 transcription factor activity,GO:0005524 ATP binding,GO:0050825 ice binding	GO:0005634 nucleus	96.5124	44.1551	0.457507
H200019654	H200019654	ENSG00000111671	NM_032641	84727	SPSB2	SPRY domain-containing SOCS box protein 2 (SSB-2)(Gene-rich cluster protein C9) [Source:UniProtKB/Swiss-Prot;Acc:Q99619]	GO:0006511 ubiquitin-dependent protein catabolic process,GO:0008150 biological_process,GO:0007242 intracellular signaling cascade	GO:0003674 molecular_function	GO:0005737 cytoplasm,GO:0005575 cellular_component	245.508	112.331	0.457546
H200008385	H200008385	ENSG00000067955	NM_001755	865	CBFB	Core-binding factor subunit beta (CBF-beta)(Polyomavirus enhancer-binding protein 2 beta subunit)(PEBP2-beta)(PEA2-beta)(SL3-3 enhancer factor 1 subunit beta)(SL3/AKV core-binding factor beta subunit) [Source:UniProtKB/Swiss-Prot;Acc:Q13951]	GO:0006366 transcription from RNA polymerase II promoter,GO:0008150 biological_process	GO:0005515 protein binding,GO:0003700 transcription factor activity,GO:0003674 molecular_function,GO:0003702 RNA polymerase II transcription factor activity,GO:0003713 transcription coactivator activity	GO:0005634 nucleus,GO:0005575 cellular_component	558.869	256.173	0.458377
AHsV10003074	AHsV10003074	-	NM_130842.2	5799	PTPRN2	Receptor-type tyrosine-protein phosphatase N2 Precursor (R-PTP-N2)(EC 3.1.3.48)(Islet cell autoantigen-related protein)(ICAAR)(IAR)(Phogrin) [Source:UniProtKB/Swiss-Prot;Acc:Q92932]	GO:0006470 protein amino acid dephosphorylation,GO:0016311 dephosphorylation	GO:0004725 protein tyrosine phosphatase activity,GO:0016791 phosphatase activity	-	72.792	33.766	0.46387
CHsGV10000971	CHsGV10000971	-	NM_004064.3	1027	CDKN1B	Cyclin-dependent kinase inhibitor 1B (Cyclin-dependent kinase inhibitor p27)(p27Kip1) [Source:UniProtKB/Swiss-Prot;Acc:P46527]	GO:0007050 cell cycle arrest,GO:0030308 negative regulation of cell growth,GO:0000082 G1/S transition of mitotic cell cycle,GO:0042326 negative regulation of phosphorylation,GO:0000079 regulation of cyclin-dependent protein kinase activity,GO:0006917 induction of apoptosis,GO:0048102 autophagic cell death,GO:0008285 negative regulation of cell proliferation,GO:0007049 cell cycle,GO:0032582 negati…	GO:0005515 protein binding,GO:0004861 cyclin-dependent protein kinase inhibitor activity,GO:0004860 protein kinase inhibitor activity	GO:0005737 cytoplasm,GO:0005634 nucleus,GO:0005829 cytosol	94.5792	43.8874	0.464028
AHsV10003349	AHsV10003349	-	NM_001457.2	2317	FLNB	Filamin-B (FLN-B)(Beta-filamin)(Actin-binding-like protein)(Thyroid autoantigen)(Truncated actin-binding protein)(Truncated ABP)(ABP-280 homolog)(ABP-278)(Filamin 3)(Filamin homolog 1)(Fh1) [Source:UniProtKB/Swiss-Prot;Acc:O75369]	GO:0007016 cytoskeletal anchoring at plasma membrane,GO:0007165 signal transduction,GO:0007275 multicellular organismal development,GO:0007517 muscle organ development,GO:0030036 actin cytoskeleton organization,GO:0030154 cell differentiation	GO:0003779 actin binding,GO:0005515 protein binding	GO:0005634 nucleus,GO:0005737 cytoplasm,GO:0015629 actin cytoskeleton,GO:0016021 integral to membrane	207.625	96.5385	0.464966
H200006276	H200006276	ENSG00000090013	NM_000713	645	BLVRB	Flavin reductase (FR)(EC 1.5.1.30)(NADPH-dependent diaphorase)(NADPH-flavin reductase)(FLR)(Biliverdin reductase B)(BVR-B)(EC 1.3.1.24)(Biliverdin-IX beta-reductase)(Green heme-binding protein)(GHBP) [Source:UniProtKB/Swiss-Prot;Acc:P30043]	GO:0008152 metabolic process,GO:0055114 oxidation reduction,GO:0044237 cellular metabolic process	GO:0005488 binding,GO:0003824 catalytic activity,GO:0016491 oxidoreductase activity,GO:0050662 coenzyme binding,GO:0004074 biliverdin reductase activity,GO:0042602 flavin reductase activity	GO:0005737 cytoplasm	242.058	112.672	0.465475
H200014282	H200014282	ENSG00000163631	NM_000477	-	ALB	Serum albumin Precursor [Source:UniProtKB/Swiss-Prot;Acc:P02768]	GO:0006810 transport	-	GO:0005615 extracellular space	137.422	64.21	0.467248
CHsGV10002519	CHsGV10002519	-	NM_001400.4	1901	S1PR1	Sphingosine 1-phosphate receptor 1 (S1P receptor 1)(S1P1)(Sphingosine 1-phosphate receptor Edg-1)(S1P receptor Edg-1)(Endothelial differentiation G-protein coupled receptor 1) [Source:UniProtKB/Swiss-Prot;Acc:P21453]	GO:0001525 angiogenesis,GO:0045944 positive regulation of transcription from RNA polymerase II promoter,GO:0007186 G-protein coupled receptor protein signaling pathway,GO:0048661 positive regulation of smooth muscle cell proliferation,GO:0050927 positive regulation of positive chemotaxis,GO:0030335 positive regulation of cell migration,GO:0007420 brain development,GO:0007165 signal transduction,G…	GO:0004872 receptor activity,GO:0004930 G-protein coupled receptor activity,GO:0001619 lysosphingolipid and lysophosphatidic acid receptor activity,GO:0004983 neuropeptide Y receptor activity,GO:0004977 melanocortin receptor activity,GO:0004949 cannabinoid receptor activity,GO:0046625 sphingolipid binding	GO:0016021 integral to membrane,GO:0005886 plasma membrane,GO:0009897 external side of plasma membrane	145.26	68.2856	0.470094
H300021939	H300021939	ENSG00000170776	NM_006738;NM_006738	11214	AKAP13	A-kinase anchor protein 13 (AKAP 13)(Protein kinase A-anchoring protein 13)(Breast cancer nuclear receptor-binding auxiliary protein)(Human thyroid-anchoring protein 31)(Guanine nucleotide exchange factor Lbc)(AKAP-Lbc)(P47)(Lymphoid blast crisis oncogene)(LBC oncogene)(Non-oncogenic Rho GTPase-specific GTP exchange factor) [Source:UniProtKB/Swiss-Prot;Acc:Q12802]	GO:0007242 intracellular signaling cascade,GO:0035023 regulation of Rho protein signal transduction	GO:0005509 calcium ion binding,GO:0008270 zinc ion binding,GO:0046872 metal ion binding,GO:0005089 Rho guanyl-nucleotide exchange factor activity	GO:0005622 intracellular	235.399	110.966	0.471397
H200014949	H200014949	ENSG00000100292	NM_002133	3162	HMOX1	Heme oxygenase 1 (HO-1)(EC 1.14.99.3) [Source:UniProtKB/Swiss-Prot;Acc:P09601]	GO:0008285 negative regulation of cell proliferation,GO:0007243 protein kinase cascade,GO:0055114 oxidation reduction,GO:0007264 small GTPase mediated signal transduction,GO:0050896 response to stimulus,GO:0001525 angiogenesis,GO:0043123 positive regulation of I-kappaB kinase/NF-kappaB cascade,GO:0007588 excretion,GO:0006979 response to oxidative stress,GO:0045768 positive regulation of anti-apop…	GO:0005515 protein binding,GO:0046872 metal ion binding,GO:0005506 iron ion binding,GO:0020037 heme binding,GO:0016491 oxidoreductase activity,GO:0019899 enzyme binding,GO:0004871 signal transducer activity,GO:0004630 phospholipase D activity,GO:0004392 heme oxygenase (decyclizing) activity,GO:0005515 protein binding,GO:0020037 heme binding,GO:0004630 phospholipase D activity	GO:0005634 nucleus,GO:0005624 membrane fraction,GO:0005792 microsome,GO:0005829 cytosol,GO:0005783 endoplasmic reticulum,GO:0005730 nucleolus,GO:0005615 extracellular space,GO:0005829 cytosol,GO:0005634 nucleus,GO:0005730 nucleolus	116.872	55.2105	0.472403
H300019004	H300019004	ENSG00000173917	NM_002145	-	HOXB2	Homeobox protein Hox-B2 (Hox-2H)(Hox-2.8)(K8) [Source:UniProtKB/Swiss-Prot;Acc:P14652]	GO:0006355 regulation of transcription, DNA-dependent,GO:0007275 multicellular organismal development	GO:0003700 transcription factor activity,GO:0043565 sequence-specific DNA binding	GO:0005634 nucleus	159.705	75.8818	0.475137
H300008446	H300008446	ENSG00000100884	NM_006032	9362	CPNE6	Copine-6 (Copine VI)(Neuronal-copine)(N-copine) [Source:UniProtKB/Swiss-Prot;Acc:O95741]	GO:0006629 lipid metabolic process,GO:0007399 nervous system development,GO:0007268 synaptic transmission,GO:0016192 vesicle-mediated transport	GO:0005509 calcium ion binding,GO:0005215 transporter activity,GO:0008047 enzyme activator activity,GO:0008233 peptidase activity	-	250.962	119.314	0.475426
H300013567	H300013567	ENSG00000123096	NM_005086	8082	SSPN	Sarcospan (K-ras oncogene-associated protein)(Kirsten-ras-associated protein) [Source:UniProtKB/Swiss-Prot;Acc:Q14714]	GO:0007155 cell adhesion,GO:0006936 muscle contraction	-	GO:0005886 plasma membrane,GO:0030054 cell junction,GO:0005887 integral to plasma membrane,GO:0045202 synapse,GO:0045211 postsynaptic membrane,GO:0030133 transport vesicle,GO:0016010 dystrophin-associated glycoprotein complex	52.87	25.1899	0.476449
H200004358	H200004358	ENSG00000163295	NM_001631	248	ALPI	Intestinal alkaline phosphatase Precursor (IAP)(EC 3.1.3.1) [Source:UniProtKB/Swiss-Prot;Acc:P09923]	GO:0008152 metabolic process,GO:0016310 phosphorylation	GO:0000287 magnesium ion binding,GO:0005515 protein binding,GO:0016787 hydrolase activity,GO:0008270 zinc ion binding,GO:0003824 catalytic activity,GO:0016791 phosphatase activity,GO:0004035 alkaline phosphatase activity	GO:0005886 plasma membrane,GO:0016021 integral to membrane,GO:0031225 anchored to membrane	177.691	84.661	0.476451
H200015578	H200015578	ENSG00000166126	NM_030943	81693	AMN	Protein amnionless Precursor [Source:UniProtKB/Swiss-Prot;Acc:Q9BXJ7]	GO:0008104 protein localization,GO:0007275 multicellular organismal development,GO:0007588 excretion	-	GO:0016021 integral to membrane,GO:0016020 membrane,GO:0005737 cytoplasm,GO:0005794 Golgi apparatus,GO:0005730 nucleolus,GO:0045177 apical part of cell	51.8258	24.7581	0.477718
H300017479	H300017479	ENSG00000146757	NM_152626	168374	ZNF92	Zinc finger protein 92 (Zinc finger protein HTF12) [Source:UniProtKB/Swiss-Prot;Acc:Q03936]	GO:0006350 transcription,GO:0006355 regulation of transcription, DNA-dependent	GO:0008270 zinc ion binding,GO:0046872 metal ion binding,GO:0003700 transcription factor activity,GO:0003676 nucleic acid binding	GO:0005634 nucleus,GO:0005622 intracellular	66.4877	31.8906	0.479647
H300005599	H300005599	ENSG00000164463	NM_153607	153222	C5orf41	UPF0474 protein C5orf41 [Source:UniProtKB/Swiss-Prot;Acc:Q8IUR6]	GO:0006355 regulation of transcription, DNA-dependent	GO:0005515 protein binding,GO:0003700 transcription factor activity,GO:0043565 sequence-specific DNA binding,GO:0046983 protein dimerization activity	GO:0005634 nucleus	80.1566	38.617	0.481769
H300009384	H300009384	ENSG00000198762	-	-	AL713965.10	-	-	-	-	174.004	84.1443	0.483576
opHsV0400010258	opHsV0400010258	ENSG00000177688	NM_001002255	387082	SUMO4	Small ubiquitin-related modifier 4 Precursor (SUMO-4)(Small ubiquitin-like protein 4) [Source:UniProtKB/Swiss-Prot;Acc:Q6EEV6]	GO:0006511 ubiquitin-dependent protein catabolic process,GO:0006464 protein modification process,GO:0016925 protein sumoylation	GO:0019789 SUMO ligase activity	-	49.7837	24.1419	0.484936
H300002047	H300002047	ENSG00000164190	NM_133433	25836	NIPBL	Nipped-B-like protein (Delangin)(SCC2 homolog) [Source:UniProtKB/Swiss-Prot;Acc:Q6KC79]	GO:0007049 cell cycle	GO:0005488 binding	GO:0005634 nucleus	195.578	94.963	0.485551
H200014541	H200014541	ENSG00000100351	NM_004810	9402	GRAP2	GRB2-related adapter protein 2 (Protein GADS)(Growth factor receptor-binding protein)(GRBLG)(Grf40 adapter protein)(Grf-40)(GRB-2-like protein)(GRB2L)(GRBX)(P38)(Hematopoietic cell-associated adapter protein GrpL)(Adapter protein GRID)(SH3-SH2-SH3 adapter Mona) [Source:UniProtKB/Swiss-Prot;Acc:O75791]	GO:0007267 cell-cell signaling,GO:0007265 Ras protein signal transduction	GO:0005515 protein binding,GO:0005070 SH3/SH2 adaptor activity	GO:0005634 nucleus,GO:0005737 cytoplasm,GO:0005829 cytosol	198.608	96.729	0.487035
H200006115	H200006115	ENSG00000065154	NM_000274	4942	OAT	Ornithine aminotransferase, mitochondrial Precursor (EC 2.6.1.13)(Ornithine--oxo-acid aminotransferase) [Contains Ornithine aminotransferase, hepatic form;Ornithine aminotransferase, renal form] [Source:UniProtKB/Swiss-Prot;Acc:P04181]	GO:0007601 visual perception	GO:0016740 transferase activity,GO:0005515 protein binding,GO:0030170 pyridoxal phosphate binding,GO:0008483 transaminase activity,GO:0004587 ornithine-oxo-acid transaminase activity	GO:0005737 cytoplasm,GO:0005739 mitochondrion,GO:0005759 mitochondrial matrix,GO:0005737 cytoplasm	204.045	99.4438	0.487361
H200007941	H200007941	ENSG00000136842	NM_003275;NM_003275	7111	TMOD1	Tropomodulin-1 (Erythrocyte tropomodulin)(E-Tmod) [Source:UniProtKB/Swiss-Prot;Acc:P28289]	GO:0006979 response to oxidative stress,GO:0030239 myofibril assembly	GO:0003779 actin binding,GO:0005523 tropomyosin binding,GO:0020037 heme binding,GO:0004601 peroxidase activity	GO:0005634 nucleus,GO:0005856 cytoskeleton,GO:0005737 cytoplasm,GO:0030016 myofibril,GO:0005634 nucleus	53.2802	25.9725	0.48747
H300009606	H300009606	ENSG00000172183	NM_002201	3669	ISG20	Interferon-stimulated gene 20 kDa protein (EC 3.1.13.1)(Promyelocytic leukemia nuclear body-associated protein ISG20)(Estrogen-regulated transcript 45 protein) [Source:UniProtKB/Swiss-Prot;Acc:Q96AZ6]	GO:0008283 cell proliferation,GO:0009615 response to virus,GO:0006401 RNA catabolic process,GO:0000738 DNA catabolic process, exonucleolytic	GO:0016787 hydrolase activity,GO:0046872 metal ion binding,GO:0030145 manganese ion binding,GO:0003676 nucleic acid binding,GO:0003723 RNA binding,GO:0004527 exonuclease activity,GO:0000175 3'-5'-exoribonuclease activity,GO:0008310 single-stranded DNA specific 3'-5' exodeoxyribonuclease activity,GO:0008859 exoribonuclease II activity	GO:0005634 nucleus,GO:0005622 intracellular,GO:0005654 nucleoplasm,GO:0016605 PML body	50.1503	24.4623	0.487781
H300003811	H300003811	ENSG00000213331	-	-	AC108073.3	-	-	-	-	51.3904	25.1056	0.488528
H300003843	H300003843	ENSG00000219815	-	-	RP13-470G3.1	-	-	-	-	3967.35	1939.63	0.488898
H300007675	H300007675	ENSG00000163285	NM_173536	2565	GABRG1	Gamma-aminobutyric acid receptor subunit gamma-1 Precursor (GABA(A) receptor subunit gamma-1) [Source:UniProtKB/Swiss-Prot;Acc:Q8N1C3]	GO:0006811 ion transport,GO:0006810 transport,GO:0006821 chloride transport,GO:0007268 synaptic transmission,GO:0007214 gamma-aminobutyric acid signaling pathway	GO:0005216 ion channel activity,GO:0004890 GABA-A receptor activity,GO:0005230 extracellular ligand-gated ion channel activity,GO:0005254 chloride channel activity,GO:0030594 neurotransmitter receptor activity,GO:0031404 chloride ion binding	GO:0005886 plasma membrane,GO:0016021 integral to membrane,GO:0016020 membrane,GO:0030054 cell junction,GO:0045202 synapse,GO:0045211 postsynaptic membrane	55.7243	27.2475	0.488969
H300004283	H300004283	ENSG00000179639	-	2205	FCER1A	High affinity immunoglobulin epsilon receptor subunit alpha Precursor (IgE Fc receptor subunit alpha)(Fc-epsilon RI-alpha)(FcERI) [Source:UniProtKB/Swiss-Prot;Acc:P12319]	GO:0050850 positive regulation of calcium-mediated signaling,GO:0007166 cell surface receptor linked signal transduction,GO:0016337 cell-cell adhesion,GO:0019370 leukotriene biosynthetic process,GO:0007257 activation of JNK activity,GO:0050731 positive regulation of peptidyl-tyrosine phosphorylation,GO:0001812 positive regulation of type I hypersensitivity,GO:0001820 serotonin secretion,GO:004330…	GO:0004872 receptor activity,GO:0019767 IgE receptor activity	GO:0005886 plasma membrane,GO:0016020 membrane,GO:0005887 integral to plasma membrane,GO:0009897 external side of plasma membrane	2602.07	1272.93	0.489199
H300015344	H300015344	ENSG00000164120	NM_000860	3248	HPGD	15-hydroxyprostaglandin dehydrogenase [NAD+] (PGDH)(EC 1.1.1.141)(Prostaglandin dehydrogenase 1) [Source:UniProtKB/Swiss-Prot;Acc:P15428]	GO:0008152 metabolic process,GO:0006693 prostaglandin metabolic process,GO:0006629 lipid metabolic process,GO:0006631 fatty acid metabolic process,GO:0055114 oxidation reduction,GO:0007179 transforming growth factor beta receptor signaling pathway,GO:0045786 negative regulation of cell cycle,GO:0007565 female pregnancy,GO:0007567 parturition,GO:0019372 lipoxygenase pathway,GO:0009239 enterobactin…	GO:0005488 binding,GO:0003824 catalytic activity,GO:0016491 oxidoreductase activity,GO:0042803 protein homodimerization activity,GO:0051287 NAD binding,GO:0016404 15-hydroxyprostaglandin dehydrogenase (NAD+) activity,GO:0004022 alcohol dehydrogenase activity,GO:0004957 prostaglandin E receptor activity,GO:0008667 2,3-dihydro-2,3-dihydroxybenzoate dehydrogenase activity	GO:0005634 nucleus,GO:0005737 cytoplasm,GO:0005829 cytosol	2402.89	1176.69	0.489697
H200005435	H200005435	ENSG00000143217	NM_030916	81607	PVRL4	Poliovirus receptor-related protein 4 Precursor (Nectin-4)(Ig superfamily receptor LNIR) [Contains Processed poliovirus receptor-related protein 4] [Source:UniProtKB/Swiss-Prot;Acc:Q96NY8]	GO:0007155 cell adhesion	GO:0005515 protein binding	GO:0005886 plasma membrane,GO:0016021 integral to membrane,GO:0005576 extracellular region,GO:0030054 cell junction	85.9153	42.2264	0.491489
H300004740	H300004740	ENSG00000136834	NM_001004451	347168	OR1J1	Olfactory receptor 1J1 (Olfactory receptor OR9-18) [Source:UniProtKB/Swiss-Prot;Acc:Q8NGS3]	GO:0007165 signal transduction,GO:0007186 G-protein coupled receptor protein signaling pathway,GO:0050896 response to stimulus,GO:0007608 sensory perception of smell	GO:0004872 receptor activity,GO:0004984 olfactory receptor activity,GO:0004949 cannabinoid receptor activity,GO:0004977 melanocortin receptor activity	GO:0005886 plasma membrane,GO:0016021 integral to membrane	1649.91	812.612	0.492519
H200003841	H200003841	ENSG00000204899	NM_001071775	440145	C13orf37	UPF0582 protein C13orf37 [Source:UniProtKB/Swiss-Prot;Acc:Q08AG7]	GO:0042309 homoiothermy,GO:0050826 response to freezing	GO:0050825 ice binding	-	117.208	57.806	0.49319
H200003471	H200003471	ENSG00000170027	NM_012479	7532	YWHAG	14-3-3 protein gamma (Protein kinase C inhibitor protein 1)(KCIP-1) [Source:UniProtKB/Swiss-Prot;Acc:P61981]	GO:0009966 regulation of signal transduction,GO:0006605 protein targeting,GO:0048167 regulation of synaptic plasticity,GO:0006469 negative regulation of protein kinase activity,GO:0045664 regulation of neuron differentiation	GO:0019904 protein domain specific binding,GO:0005159 insulin-like growth factor receptor binding,GO:0005080 protein kinase C binding,GO:0008426 protein kinase C inhibitor activity	GO:0005737 cytoplasm	301.555	149.112	0.494476
CHsGV10000410	CHsGV10000410	-	NM_001010897.1	387923	SERP2	Stress-associated endoplasmic reticulum protein 2 (Ribosome-associated membrane protein RAMP4-2) [Source:UniProtKB/Swiss-Prot;Acc:Q8N6R1]	GO:0015031 protein transport,GO:0065002 intracellular protein transmembrane transport	-	GO:0016021 integral to membrane,GO:0005783 endoplasmic reticulum,GO:0016020 membrane	59.7855	29.585	0.494852
H200011822	H200011822	ENSG00000104899	NM_000479	268	AMH	Muellerian-inhibiting factor Precursor (MIS)(Anti-Muellerian hormone)(AMH)(Muellerian-inhibiting substance) [Source:UniProtKB/Swiss-Prot;Acc:P03971]	GO:0007267 cell-cell signaling,GO:0007530 sex determination,GO:0007548 sex differentiation,GO:0008406 gonad development,GO:0001655 urogenital system development,GO:0001880 Mullerian duct regression,GO:0007506 gonadal mesoderm development,GO:0001655 urogenital system development	GO:0008083 growth factor activity,GO:0005179 hormone activity,GO:0005160 transforming growth factor beta receptor binding,GO:0005160 transforming growth factor beta receptor binding	GO:0005576 extracellular region,GO:0005737 cytoplasm,GO:0005615 extracellular space,GO:0005615 extracellular space	610.322	302.177	0.495111
AHsV10000993	AHsV10000993	-	NM_001571.4	3661	IRF3	Interferon regulatory factor 3 (IRF-3) [Source:UniProtKB/Swiss-Prot;Acc:Q14653]	GO:0006350 transcription,GO:0006355 regulation of transcription, DNA-dependent,GO:0006366 transcription from RNA polymerase II promoter,GO:0007249 I-kappaB kinase/NF-kappaB cascade,GO:0009615 response to virus,GO:0044419 interspecies interaction between o	GO:0003700 transcription factor activity,GO:0003702 RNA polymerase II transcription factor activity,GO:0003712 transcription cofactor activity	GO:0005634 nucleus,GO:0005654 nucleoplasm,GO:0005737 cytoplasm,GO:0005829 cytosol	43.7134	21.6466	0.495194
H200006386	H200006386	ENSG00000164120	NM_000860;NM_000860	-	HPGD	15-hydroxyprostaglandin dehydrogenase [NAD+] (PGDH)(EC 1.1.1.141)(Prostaglandin dehydrogenase 1) [Source:UniProtKB/Swiss-Prot;Acc:P15428]	GO:0008152 metabolic process,GO:0009239 enterobactin biosynthetic process	GO:0005488 binding,GO:0003824 catalytic activity,GO:0016491 oxidoreductase activity,GO:0016404 15-hydroxyprostaglandin dehydrogenase (NAD+) activity,GO:0004022 alcohol dehydrogenase activity,GO:0008667 2,3-dihydro-2,3-dihydroxybenzoate dehydrogenase activity	GO:0005634 nucleus,GO:0005737 cytoplasm,GO:0005575 cellular_component	1083.78	537.959	0.496373
H300006626	H300006626	ENSG00000180860	NM_001079807	649034	PGA3	pepsinogen 3, group I [Source:RefSeq peptide;Acc:NP_001073275]	GO:0006508 proteolysis	GO:0008233 peptidase activity,GO:0004190 aspartic-type endopeptidase activity	-	448.056	222.694	0.497023
H200009675	H200009675	ENSG00000119689	NM_001933	1743	DLST	Dihydrolipoyllysine-residue succinyltransferase component of 2-oxoglutarate dehydrogenase complex, mitochondrial Precursor (EC 2.3.1.61)(Dihydrolipoamide succinyltransferase component of 2-oxoglutarate dehydrogenase complex)(E2)(E2K) [Source:UniProtKB/Swiss-Prot;Acc:P36957]	GO:0008152 metabolic process,GO:0006091 generation of precursor metabolites and energy,GO:0006099 tricarboxylic acid cycle,GO:0006085 acetyl-CoA biosynthetic process	GO:0008415 acyltransferase activity,GO:0016740 transferase activity,GO:0005515 protein binding,GO:0004149 dihydrolipoyllysine-residue succinyltransferase activity,GO:0031405 lipoic acid binding	GO:0005634 nucleus,GO:0005737 cytoplasm,GO:0005739 mitochondrion,GO:0005759 mitochondrial matrix,GO:0005947 mitochondrial alpha-ketoglutarate dehydrogenase complex,GO:0045252 oxoglutarate dehydrogenase complex	159.005	79.1138	0.497556
H300004361	H300004361	ENSG00000172678	NM_001004297	-	OR13A1	Olfactory receptor 13A1 (Olfactory receptor OR10-3) [Source:UniProtKB/Swiss-Prot;Acc:Q8NGR1]	GO:0007186 G-protein coupled receptor protein signaling pathway	GO:0004930 G-protein coupled receptor activity,GO:0004984 olfactory receptor activity,GO:0004977 melanocortin receptor activity	GO:0016021 integral to membrane	70.3135	34.9999	0.497769
CHsGV10000273	CHsGV10000273	-	NM_000139.3;NM_001142303.1	2206	MS4A2	High affinity immunoglobulin epsilon receptor subunit beta (FcERI)(IgE Fc receptor subunit beta)(Fc epsilon receptor I beta-chain)(Membrane-spanning 4-domains subfamily A member 2) [Source:UniProtKB/Swiss-Prot;Acc:Q01362]	GO:0006959 humoral immune response,GO:0007186 G-protein coupled receptor protein signaling pathway,GO:0008283 cell proliferation,GO:0007165 signal transduction,GO:0007165 signal transduction,GO:0007166 cell surface receptor linked signal transduction,GO:0006954 inflammatory response,GO:0007205 activation of protein kinase C activity by G-protein coupled receptor protein signaling pathway,GO:00072…	GO:0005262 calcium channel activity,GO:0004872 receptor activity,GO:0019863 IgE binding,GO:0019863 IgE binding,GO:0019901 protein kinase binding,GO:0051219 phosphoprotein binding,GO:0042169 SH2 domain binding,GO:0019767 IgE receptor activity	GO:0016021 integral to membrane,GO:0005887 integral to plasma membrane,GO:0009897 external side of plasma membrane,GO:0016020 membrane,GO:0032998 Fc-epsilon receptor I complex,GO:0005887 integral to plasma membrane,GO:0009897 external side of plasma membrane,GO:0032998 Fc-epsilon receptor I complex,GO:0005768 endosome,GO:0045121 membrane raft	81.3171	40.5057	0.49812
AHsV10000570	AHsV10000570	-	NM_000442.3	5175	-	-	-	-	-	94.392	47.0262	0.498201
H300010504	H300010504	ENSG00000168477	NM_032470	7148	TNXB	Tenascin-X Precursor (TN-X)(Hexabrachion-like protein) [Source:UniProtKB/Swiss-Prot;Acc:P22105]	GO:0007165 signal transduction	GO:0005102 receptor binding	-	123.198	61.4191	0.49854
opHsV0400001202	opHsV0400001202	ENSG00000178458	NM_003534	8968	HIST1H3G	Histone H3.1 (H3/a)(H3/b)(H3/c)(H3/d)(H3/f)(H3/h)(H3/i)(H3/j)(H3/k)(H3/l) [Source:UniProtKB/Swiss-Prot;Acc:P68431]	GO:0006334 nucleosome assembly	GO:0003677 DNA binding,GO:0005515 protein binding	GO:0005634 nucleus,GO:0005694 chromosome,GO:0000786 nucleosome	727.35	362.698	0.498657
AHsV10002820	AHsV10002820	-	NM_001025160.1	976	CD97	CD97 antigen Precursor (Leukocyte antigen CD97)(CD97 antigen) [Contains CD97 antigen subunit alpha;CD97 antigen subunit beta] [Source:UniProtKB/Swiss-Prot;Acc:P48960]	GO:0007166 cell surface receptor linked signal transduction,GO:0007186 G-protein coupled receptor protein signaling pathway,GO:0007218 neuropeptide signaling pathway	GO:0004888 transmembrane receptor activity,GO:0004930 G-protein coupled receptor activity,GO:0005509 calcium ion binding	GO:0016020 membrane,GO:0016021 integral to membrane	394.246	196.616	0.498713
H300018519	H300018519	ENSG00000185507	NM_001572;NM_004029;NM_004029	3665	IRF7	Interferon regulatory factor 7 (IRF-7) [Source:UniProtKB/Swiss-Prot;Acc:Q92985]	GO:0006355 regulation of transcription, DNA-dependent	GO:0003700 transcription factor activity	GO:0005634 nucleus	83.2066	41.6853	0.500985
AHsV10002086	AHsV10002086	-	NM_021643.3	28951	TRIB2	Tribbles homolog 2 (TRB-2) [Source:UniProtKB/Swiss-Prot;Acc:Q92519]	GO:0006468 protein amino acid phosphorylation,GO:0043405 regulation of MAP kinase activity	GO:0004672 protein kinase activity,GO:0004674 protein serine/threonine kinase activity,GO:0004713 protein tyrosine kinase activity,GO:0004860 protein kinase inhibitor activity,GO:0005515 protein binding,GO:0005524 ATP binding	GO:0005634 nucleus,GO:0005737 cytoplasm,GO:0005856 cytoskeleton	66.6177	33.4154	0.501599
AHsV10002772	AHsV10002772	-	NM_001098.2	50	ACO2	Aconitate hydratase, mitochondrial Precursor (Aconitase)(EC 4.2.1.3)(Citrate hydro-lyase) [Source:UniProtKB/Swiss-Prot;Acc:Q99798]	GO:0006091 generation of precursor metabolites and energy,GO:0006099 tricarboxylic acid cycle,GO:0006101 citrate metabolic process,GO:0008152 metabolic process	GO:0003994 aconitate hydratase activity,GO:0005506 iron ion binding,GO:0016829 lyase activity,GO:0046872 metal ion binding,GO:0051539 4 iron, 4 sulfur cluster binding	GO:0005634 nucleus,GO:0005739 mitochondrion,GO:0005759 mitochondrial matrix	72.858	36.5535	0.501709
opHsV0400002701	opHsV0400002701	ENSG00000185049	NM_005663;NM_005663	-	WHSC2	Negative elongation factor A (NELF-A)(Wolf-Hirschhorn syndrome candidate 2 protein) [Source:UniProtKB/Swiss-Prot;Acc:Q9H3P2]	GO:0006350 transcription,GO:0006355 regulation of transcription, DNA-dependent,GO:0007275 multicellular organismal development	-	GO:0005634 nucleus,GO:0005654 nucleoplasm	46.7885	23.5285	0.50287
H300019058	H300019058	ENSG00000197043	-	309	ANXA6	Annexin A6 (Annexin-6)(Annexin VI)(Lipocortin VI)(p68)(p70)(Protein III)(Chromobindin-20)(67 kDa calelectrin)(Calphobindin-II)(CPB-II) [Source:UniProtKB/Swiss-Prot;Acc:P08133]	GO:0050819 negative regulation of coagulation	GO:0005509 calcium ion binding,GO:0005515 protein binding,GO:0008092 cytoskeletal protein binding,GO:0005544 calcium-dependent phospholipid binding,GO:0004859 phospholipase inhibitor activity	GO:0005737 cytoplasm,GO:0016324 apical plasma membrane,GO:0043234 protein complex,GO:0042470 melanosome	484.122	243.567	0.50311
H200005420	H200005420	ENSG00000144909	NM_022776;NM_022776	-	OSBPL11	Oxysterol-binding protein-related protein 11 (OSBP-related protein 11)(ORP-11) [Source:UniProtKB/Swiss-Prot;Acc:Q9BXB4]	GO:0008202 steroid metabolic process	-	-	110.366	55.5314	0.503159
AHsV10000541	AHsV10000541	-	NM_000694.2	221	ALDH3B1	Aldehyde dehydrogenase family 3 member B1 (EC 1.2.1.5)(Aldehyde dehydrogenase 7) [Source:UniProtKB/Swiss-Prot;Acc:P43353]	-	-	-	131.717	66.2987	0.503344
H200000210	H200000210	ENSG00000119048	NM_003337	7320	UBE2B	Ubiquitin-conjugating enzyme E2 B (EC 6.3.2.19)(Ubiquitin-protein ligase B)(Ubiquitin carrier protein B)(HR6B)(hHR6B)(E2-17 kDa) [Source:UniProtKB/Swiss-Prot;Acc:P63146]	GO:0006511 ubiquitin-dependent protein catabolic process,GO:0006974 response to DNA damage stimulus,GO:0007288 sperm axoneme assembly,GO:0043687 post-translational protein modification,GO:0051246 regulation of protein metabolic process,GO:0006301 postreplication repair	GO:0005515 protein binding,GO:0016874 ligase activity,GO:0004842 ubiquitin-protein ligase activity,GO:0019787 small conjugating protein ligase activity	GO:0005886 plasma membrane,GO:0005634 nucleus,GO:0000785 chromatin	124.631	62.7763	0.503695
AHsV10001883	AHsV10001883	-	NM_001903.2	1495	CTNNA1	Catenin alpha-1 (Cadherin-associated protein)(Alpha E-catenin)(NY-REN-13 antigen) [Source:UniProtKB/Swiss-Prot;Acc:P35221]	GO:0007155 cell adhesion,GO:0043297 apical junction assembly	GO:0005198 structural molecule activity,GO:0005515 protein binding,GO:0017166 vinculin binding,GO:0045296 cadherin binding	GO:0005737 cytoplasm,GO:0005886 plasma membrane,GO:0015629 actin cytoskeleton,GO:0030054 cell junction	271.724	136.974	0.504092
H300002800	H300002800	ENSG00000124942	NM_001620	79026	AHNAK	Neuroblast differentiation-associated protein AHNAK (Desmoyokin) [Source:UniProtKB/Swiss-Prot;Acc:Q09666]	GO:0007399 nervous system development	GO:0005515 protein binding	GO:0005634 nucleus	147.511	74.4178	0.50449
H300019798	H300019798	ENSG00000048649	NM_016578	51773	RSF1	Remodeling and spacing factor 1 (Rsf-1)(Hepatitis B virus X-associated protein)(HBV pX-associated protein 8)(p325 subunit of RSF chromatin-remodeling complex) [Source:UniProtKB/Swiss-Prot;Acc:Q96T23]	GO:0006350 transcription,GO:0045892 negative regulation of transcription, DNA-dependent,GO:0006334 nucleosome assembly,GO:0006338 chromatin remodeling,GO:0006352 transcription initiation,GO:0016584 nucleosome positioning,GO:0043392 negative regulation of DNA binding,GO:0050434 positive regulation of viral transcription	GO:0005515 protein binding,GO:0008270 zinc ion binding,GO:0046872 metal ion binding,GO:0016563 transcription activator activity,GO:0042393 histone binding,GO:0016564 transcription repressor activity	GO:0005634 nucleus,GO:0031213 RSF complex	67.876	34.2475	0.50456
opHsV0400000372	opHsV0400000372	ENSG00000182957	NM_153023	-	SPATA13	Spermatogenesis-associated protein 13 [Source:UniProtKB/Swiss-Prot;Acc:Q96N96]	-	-	-	38.9384	19.663	0.504977
opHsV0400006655	opHsV0400006655	ENSG00000173826	NM_030779;NM_173092;NM_173092	81033	KCNH6	Potassium voltage-gated channel subfamily H member 6 (Voltage-gated potassium channel subunit Kv11.2)(Ether-a-go-go-related gene potassium channel 2)(Ether-a-go-go-related protein 2)(Eag-related protein 2) [Source:UniProtKB/Swiss-Prot;Acc:Q9H252]	GO:0007165 signal transduction,GO:0006811 ion transport,GO:0006355 regulation of transcription, DNA-dependent,GO:0006813 potassium ion transport	GO:0005249 voltage-gated potassium channel activity,GO:0005244 voltage-gated ion channel activity,GO:0005267 potassium channel activity,GO:0030955 potassium ion binding,GO:0005216 ion channel activity	GO:0016021 integral to membrane,GO:0016020 membrane	53.2396	26.9932	0.507013
H200011684	H200011684	ENSG00000132517	NM_017986	55065	GPR172B	Porcine endogenous retrovirus A receptor 2 Precursor (PERV-A receptor 2)(Protein GPR172B) [Source:UniProtKB/Swiss-Prot;Acc:Q9NWF4]	-	GO:0004872 receptor activity,GO:0004932 mating-type factor pheromone receptor activity	GO:0016021 integral to membrane,GO:0016020 membrane	44.5071	22.5785	0.507301
opHsV0400005684	opHsV0400005684	ENSG00000221960	NM_198697	386683	KRTAP12-3	Keratin-associated protein 12-3 (Keratin-associated protein 12.3)(High sulfur keratin-associated protein 12.3) [Source:UniProtKB/Swiss-Prot;Acc:P60328]	-	-	GO:0045095 keratin filament	220.213	111.809	0.507732
H200007076	H200007076	ENSG00000143387	NM_000396	1513	CTSK	Cathepsin K Precursor (EC 3.4.22.38)(Cathepsin O)(Cathepsin X)(Cathepsin O2) [Source:UniProtKB/Swiss-Prot;Acc:P43235]	GO:0006508 proteolysis	GO:0005515 protein binding,GO:0008233 peptidase activity,GO:0008234 cysteine-type peptidase activity,GO:0004197 cysteine-type endopeptidase activity	GO:0005764 lysosome	39.2646	20.0724	0.511209
H200000732	H200000732	ENSG00000071794	NM_139048;NM_139048;NM_003071	6596	HLTF	Helicase-like transcription factor (EC 3.6.1.-)(SWI/SNF-related matrix-associated actin-dependent regulator of chromatin subfamily A member 3)(Sucrose nonfermenting protein 2-like 3)(DNA-binding protein/plasminogen activator inhibitor 1 regulator)(HIP116)(RING finger protein 80) [Source:UniProtKB/Swiss-Prot;Acc:Q14527]	GO:0006350 transcription,GO:0016568 chromatin modification,GO:0006357 regulation of transcription from RNA polymerase II promoter	GO:0003677 DNA binding,GO:0005515 protein binding,GO:0016787 hydrolase activity,GO:0008270 zinc ion binding,GO:0000166 nucleotide binding,GO:0005524 ATP binding,GO:0046872 metal ion binding,GO:0003676 nucleic acid binding,GO:0003702 RNA polymerase II transcription factor activity,GO:0016887 ATPase activity,GO:0004386 helicase activity,GO:0016563 transcription activator activity,GO:0016818 hydrola…	GO:0005634 nucleus	72.8434	37.2587	0.51149
H300000848	H300000848	ENSG00000180913	-	-	AC111177.15	Seven transmembrane helix receptor (HCG2044188) [Source:UniProtKB/TrEMBL;Acc:Q8NH77]	GO:0007186 G-protein coupled receptor protein signaling pathway	GO:0004872 receptor activity,GO:0004984 olfactory receptor activity	GO:0016021 integral to membrane	55.4005	28.3717	0.512121
H300009777	H300009777	ENSG00000174977	-	-	AC026271.6	-	-	-	-	95.2569	48.7961	0.512258
CHsGV10000413	CHsGV10000413	-	NM_015852.3	51351	ZNF117	Zinc finger protein 117 (Zinc finger protein HPF9)(Provirus-linked krueppel)(h-PLK) [Source:UniProtKB/Swiss-Prot;Acc:Q03924]	-	GO:0003677 DNA binding,GO:0008270 zinc ion binding	GO:0005622 intracellular	48.3182	24.7533	0.512298
AHsV10003538	AHsV10003538	-	NM_030792.6	81544	GDPD5	Glycerophosphodiester phosphodiesterase domain-containing protein 5 (EC 3.1.-.-)(Glycerophosphodiester phosphodiesterase 2) [Source:UniProtKB/Swiss-Prot;Acc:Q8WTR4]	GO:0006071 glycerol metabolic process,GO:0006629 lipid metabolic process	GO:0008081 phosphoric diester hydrolase activity,GO:0008889 glycerophosphodiester phosphodiesterase activity,GO:0016787 hydrolase activity	GO:0005737 cytoplasm,GO:0012505 endomembrane system,GO:0016020 membrane,GO:0016021 integral to membrane	80.5748	41.315	0.512753
CHsGV10000966	CHsGV10000966	-	NM_182701.1	257202	GPX6	Glutathione peroxidase 6 Precursor (EC 1.11.1.9) [Source:UniProtKB/Swiss-Prot;Acc:P59796]	GO:0006979 response to oxidative stress,GO:0055114 oxidation reduction	GO:0016491 oxidoreductase activity,GO:0004602 glutathione peroxidase activity,GO:0008430 selenium binding	GO:0005576 extracellular region	64.2692	32.9843	0.513221
DHsGV10004132	DHsGV10004132	-	-	389217	AC105314.2	-	GO:0006334 nucleosome assembly	-	GO:0005634 nucleus	53.2025	27.3618	0.514296
DHsGV10004684	DHsGV10004684	-	NM_031268.4;NM_002613.3	100287510	PDPK1	3-phosphoinositide-dependent protein kinase 1 (hPDK1)(EC 2.7.11.1) [Source:UniProtKB/Swiss-Prot;Acc:O15530]	GO:0006468 protein amino acid phosphorylation	GO:0004672 protein kinase activity,GO:0005524 ATP binding,GO:0004713 protein tyrosine kinase activity,GO:0000166 nucleotide binding,GO:0004674 protein serine/threonine kinase activity,GO:0016740 transferase activity	GO:0005737 cytoplasm,GO:0016020 membrane	41.0677	21.1425	0.51482
AHsV10000647	AHsV10000647	-	NM_015137.3	23167	EFR3A	Protein EFR3 homolog A (Protein EFR3-like) [Source:UniProtKB/Swiss-Prot;Acc:Q14156]	-	GO:0005488 binding	GO:0005886 plasma membrane	53.4477	27.5716	0.515862
CHsGV10003664	CHsGV10003664	-	NM_138441.2	115004	C6orf150	Uncharacterized protein C6orf150 [Source:UniProtKB/Swiss-Prot;Acc:Q8N884]	-	-	-	115.444	59.5649	0.515965
H300020879	H300020879	ENSG00000163606	NM_138806;NM_138806	131450	CD200R1	Cell surface glycoprotein CD200 receptor 1 Precursor (Cell surface glycoprotein OX2 receptor 1)(CD200 cell surface glycoprotein receptor) [Source:UniProtKB/Swiss-Prot;Acc:Q8TD46]	GO:0044419 interspecies interaction between organisms	GO:0004872 receptor activity	GO:0005886 plasma membrane,GO:0016021 integral to membrane,GO:0016020 membrane,GO:0005576 extracellular region	47.5421	24.5325	0.516015
AHsV10003045	AHsV10003045	-	NM_001142572.1	79862	ZNF669	Zinc finger protein 669 [Source:UniProtKB/Swiss-Prot;Acc:Q96BR6]	GO:0006355 regulation of transcription, DNA-dependent	GO:0003676 nucleic acid binding,GO:0003677 DNA binding,GO:0008270 zinc ion binding	GO:0005622 intracellular	43.5293	22.4813	0.516464
CHsGV10003348	CHsGV10003348	-	NM_152680.1	201799	TMEM154	Transmembrane protein 154 Precursor [Source:UniProtKB/Swiss-Prot;Acc:Q6P9G4]	-	-	GO:0016021 integral to membrane,GO:0016020 membrane	302.443	156.407	0.517147
H300005057	H300005057	ENSG00000124399	-	-	AC110799.3	Uncharacterized protein ENSP00000244249 Fragment [Source:UniProtKB/TrEMBL;Acc:A6NHB1]	-	GO:0008137 NADH dehydrogenase (ubiquinone) activity	GO:0005739 mitochondrion	1175.5	608.373	0.517542
DHsGV10005129	DHsGV10005129	-	-	390811	-	-	-	-	-	67.645	35.0354	0.517931
H200001647	H200001647	ENSG00000138031	NM_004036;NM_004036	109	ADCY3	Adenylate cyclase type 3 (EC 4.6.1.1)(Adenylate cyclase type III)(AC-III)(ATP pyrophosphate-lyase 3)(Adenylyl cyclase 3)(AC3)(Adenylate cyclase, olfactive type) [Source:UniProtKB/Swiss-Prot;Acc:O60266]	GO:0007242 intracellular signaling cascade,GO:0050896 response to stimulus,GO:0007608 sensory perception of smell,GO:0007143 female meiosis,GO:0006171 cAMP biosynthetic process,GO:0009190 cyclic nucleotide biosynthetic process,GO:0007143 female meiosis	GO:0000287 magnesium ion binding,GO:0005516 calmodulin binding,GO:0008294 calcium- and calmodulin-responsive adenylate cyclase activity,GO:0016849 phosphorus-oxygen lyase activity,GO:0008294 calcium- and calmodulin-responsive adenylate cyclase activity	GO:0005886 plasma membrane,GO:0005887 integral to plasma membrane,GO:0045121 membrane raft,GO:0005886 plasma membrane,GO:0045121 membrane raft	88.2385	45.7208	0.51815
H300010300	H300010300	ENSG00000180992	NM_032111	64928	MRPL14	39S ribosomal protein L14, mitochondrial Precursor (L14mt)(MRP-L14)(MRP-L32) [Source:UniProtKB/Swiss-Prot;Acc:Q6P1L8]	GO:0006412 translation	GO:0003735 structural constituent of ribosome	GO:0005622 intracellular,GO:0005840 ribosome,GO:0005739 mitochondrion	92.505	47.9384	0.518225
H300012412	H300012412	ENSG00000126453	NM_138639	83596	BCL2L12	Bcl-2-related proline-rich protein (Bcl-2-like 12 protein) [Source:UniProtKB/Swiss-Prot;Acc:Q9HB09]	GO:0006915 apoptosis	-	-	167.976	87.0621	0.5183
H200006172	H200006172	ENSG00000070669	NM_133436;NM_001673	440	ASNS	Asparagine synthetase [glutamine-hydrolyzing] (EC 6.3.5.4)(Glutamine-dependent asparagine synthetase)(Cell cycle control protein TS11) [Source:UniProtKB/Swiss-Prot;Acc:P08243]	GO:0008152 metabolic process,GO:0006541 glutamine metabolic process,GO:0008652 amino acid biosynthetic process,GO:0045931 positive regulation of mitotic cell cycle,GO:0043066 negative regulation of apoptosis,GO:0006529 asparagine biosynthetic process,GO:0042149 cellular response to glucose starvation	GO:0016874 ligase activity,GO:0004066 asparagine synthase (glutamine-hydrolyzing) activity	GO:0005829 cytosol,GO:0005625 soluble fraction	146.774	76.4155	0.520632
AHsV10003297	AHsV10003297	-	NM_001144942.1	83871	RAB34	Ras-related protein Rab-34 (Rab-39)(Ras-related protein Rah) [Source:UniProtKB/Swiss-Prot;Acc:Q9BZG1]	GO:0006886 intracellular protein transport,GO:0006913 nucleocytoplasmic transport,GO:0007165 signal transduction,GO:0007264 small GTPase mediated signal transduction,GO:0015031 protein transport	GO:0003924 GTPase activity,GO:0005515 protein binding,GO:0005525 GTP binding	GO:0005622 intracellular	41.9331	21.8424	0.520886
opHsV0400005063	opHsV0400005063	ENSG00000215573	-	-	AP000365.1	Uncharacterized protein ENSP00000383436 [Source:UniProtKB/TrEMBL;Acc:A8MW36]	GO:0006355 regulation of transcription, DNA-dependent	GO:0003700 transcription factor activity	GO:0005634 nucleus	239.446	124.737	0.52094
H200007026	H200007026	ENSG00000127920	NM_004126	2791	GNG11	Guanine nucleotide-binding protein G(I)/G(S)/G(O) subunit gamma-11 Precursor [Source:UniProtKB/Swiss-Prot;Acc:P61952]	GO:0007165 signal transduction,GO:0007186 G-protein coupled receptor protein signaling pathway,GO:0009755 hormone-mediated signaling	GO:0003924 GTPase activity,GO:0004871 signal transducer activity	GO:0005886 plasma membrane,GO:0005834 heterotrimeric G-protein complex	72.0186	37.5201	0.520977
H200001094	H200001094	ENSG00000172086	NM_016618	51315	KRCC1	Lysine-rich coiled-coil protein 1 (Cryptogenic hepatitis-binding protein 2) [Source:UniProtKB/Swiss-Prot;Acc:Q9NPI7]	-	-	-	333.779	173.896	0.520991
H300020289	H300020289	ENSG00000186448	NM_001024855;NM_001024855;NM_006991;NM_006991;NM_006991	10168	ZNF197	Zinc finger protein 197 (ZnF20)(Zinc finger protein with KRAB and SCAN domains 9) [Source:UniProtKB/Swiss-Prot;Acc:O14709]	GO:0006350 transcription,GO:0006355 regulation of transcription, DNA-dependent,GO:0008150 biological_process,GO:0045449 regulation of transcription	GO:0003677 DNA binding,GO:0008270 zinc ion binding,GO:0046872 metal ion binding,GO:0003700 transcription factor activity,GO:0003676 nucleic acid binding,GO:0030528 transcription regulator activity	GO:0005634 nucleus,GO:0005622 intracellular,GO:0005575 cellular_component	67.91	35.4239	0.52163
H200006283	H200006283	ENSG00000121691	NM_001752	847	CAT	Catalase (EC 1.11.1.6) [Source:UniProtKB/Swiss-Prot;Acc:P04040]	GO:0055114 oxidation reduction,GO:0008283 cell proliferation,GO:0008203 cholesterol metabolic process,GO:0006979 response to oxidative stress,GO:0051092 positive regulation of NF-kappaB transcription factor activity,GO:0032088 negative regulation of NF-kappaB transcription factor activity,GO:0051262 protein tetramerization,GO:0006641 triacylglycerol metabolic process,GO:0043066 negative regulatio…	GO:0046872 metal ion binding,GO:0005506 iron ion binding,GO:0020037 heme binding,GO:0008083 growth factor activity,GO:0042803 protein homodimerization activity,GO:0050661 NADP binding,GO:0004046 aminoacylase activity,GO:0004096 catalase activity	GO:0005739 mitochondrion,GO:0005777 peroxisome,GO:0005778 peroxisomal membrane,GO:0005777 peroxisome	820.852	428.513	0.522035
H200004649	H200004649	ENSG00000104915	NM_003765	8677	STX10	Syntaxin-10 (Syn10) [Source:UniProtKB/Swiss-Prot;Acc:O60499]	GO:0006886 intracellular protein transport,GO:0016192 vesicle-mediated transport,GO:0048193 Golgi vesicle transport	GO:0005515 protein binding,GO:0005484 SNAP receptor activity	GO:0016021 integral to membrane,GO:0016020 membrane,GO:0005794 Golgi apparatus,GO:0000139 Golgi membrane	243.289	127.031	0.522141
H200006248	H200006248	ENSG00000106211	NM_001540	3315	HSPB1	Heat shock protein beta-1 (HspB1)(Heat shock 27 kDa protein)(HSP 27)(Stress-responsive protein 27)(SRP27)(Estrogen-regulated 24 kDa protein)(28 kDa heat shock protein) [Source:UniProtKB/Swiss-Prot;Acc:P04792]	GO:0006916 anti-apoptosis,GO:0006986 response to unfolded protein,GO:0006928 cell motion,GO:0006446 regulation of translational initiation,GO:0009408 response to heat	GO:0042802 identical protein binding	GO:0005634 nucleus,GO:0005856 cytoskeleton,GO:0005737 cytoplasm,GO:0005819 spindle,GO:0009986 cell surface	105.775	55.3279	0.523071
opHsV0400001896	opHsV0400001896	ENSG00000215179	-	-	AC026241.7	-	-	-	-	44.7289	23.4251	0.523712
H200001966	H200001966	ENSG00000167671	NM_025241;NM_025241	-	UBXN6	UBX domain-containing protein 6 (UBX domain-containing protein 1) [Source:UniProtKB/Swiss-Prot;Acc:Q9BZV1]	-	-	-	120.916	63.3348	0.52379
H200008267	H200008267	ENSG00000088882	NM_019609	56265	CPXM1	Probable carboxypeptidase X1 Precursor (EC 3.4.17.-)(Metallocarboxypeptidase CPX-1) [Source:UniProtKB/Swiss-Prot;Acc:Q96SM3]	GO:0007155 cell adhesion,GO:0006508 proteolysis	GO:0008270 zinc ion binding,GO:0046872 metal ion binding,GO:0008233 peptidase activity,GO:0008237 metallopeptidase activity,GO:0004181 metallocarboxypeptidase activity	GO:0005576 extracellular region,GO:0005615 extracellular space	90.8368	47.7502	0.52567
opHsV0400001389	opHsV0400001389	ENSG00000177584	-	-	AL162458.10	Putative uncharacterized protein FLJ40606 [Source:UniProtKB/Swiss-Prot;Acc:P0C880]	-	-	-	55.6254	29.2886	0.526534
DHsGV10003017	DHsGV10003017	-	-	100128916	-	-	-	-	-	61.5925	32.4753	0.527261
opHsV0400000278	opHsV0400000278	ENSG00000138061	NM_000104	1545	CYP1B1	Cytochrome P450 1B1 (EC 1.14.14.1)(CYPIB1) [Source:UniProtKB/Swiss-Prot;Acc:Q16678]	GO:0007601 visual perception,GO:0055114 oxidation reduction,GO:0006725 cellular aromatic compound metabolic process,GO:0010033 response to organic substance,GO:0009404 toxin metabolic process,GO:0008210 estrogen metabolic process,GO:0010033 response to organic substance,GO:0008210 estrogen metabolic process,GO:0006725 cellular aromatic compound metabolic process	GO:0005515 protein binding,GO:0046872 metal ion binding,GO:0005506 iron ion binding,GO:0020037 heme binding,GO:0009055 electron carrier activity,GO:0004497 monooxygenase activity,GO:0050381 unspecific monooxygenase activity,GO:0019825 oxygen binding	GO:0016020 membrane,GO:0005792 microsome,GO:0005783 endoplasmic reticulum,GO:0005789 endoplasmic reticulum membrane	254.167	134.065	0.527468
H300020804	H300020804	ENSG00000162062	-	80178	C16orf59	Uncharacterized protein C16orf59 [Source:UniProtKB/Swiss-Prot;Acc:Q7L2K0]	-	-	-	87.5829	46.2262	0.5278
AHsV10002867	AHsV10002867	-	NM_003772.3	8690	JRKL	Jerky protein homolog-like (HHMJG) [Source:UniProtKB/Swiss-Prot;Acc:Q9Y4A0]	GO:0007417 central nervous system development,GO:0045449 regulation of transcription	GO:0003676 nucleic acid binding,GO:0003677 DNA binding	GO:0000775 chromosome, centromeric region,GO:0005634 nucleus	42.6347	22.5204	0.528217
H200019013	H200019013	ENSG00000114554	NM_032242;NM_032242	5361	PLXNA1	Plexin-A1 Precursor (Semaphorin receptor NOV) [Source:UniProtKB/Swiss-Prot;Acc:Q9UIW2]	GO:0007165 signal transduction,GO:0007275 multicellular organismal development	GO:0004872 receptor activity	GO:0016020 membrane,GO:0005622 intracellular	128.833	68.1736	0.529165
H200002797	H200002797	ENSG00000141293	NM_003726	8631	SKAP1	Src kinase-associated phosphoprotein 1 (Src family-associated phosphoprotein 1)(Src kinase-associated phosphoprotein of 55 kDa)(SKAP-55)(pp55) [Source:UniProtKB/Swiss-Prot;Acc:Q86WV1]	GO:0007165 signal transduction,GO:0006955 immune response	GO:0005515 protein binding,GO:0004713 protein tyrosine kinase activity,GO:0005070 SH3/SH2 adaptor activity	GO:0005886 plasma membrane,GO:0005634 nucleus,GO:0005737 cytoplasm	45.6694	24.1953	0.529793
DHsGV10000374	DHsGV10000374	-	-	732419	LOC732419	-	-	-	-	43.572	23.0847	0.529806
CHsGV10000408	CHsGV10000408	-	NM_207309.2	91373	UAP1L1	UDP-N-acetylhexosamine pyrophosphorylase-like protein 1 (EC 2.7.7.-) [Source:UniProtKB/Swiss-Prot;Acc:Q3KQV9]	GO:0008152 metabolic process	GO:0016740 transferase activity,GO:0016779 nucleotidyltransferase activity	-	47.7555	25.3139	0.530073
DHsGV10000743	DHsGV10000743	-	-	100294271	-	-	-	-	-	50.0227	26.5345	0.53045
DHsGV10002023	DHsGV10002023	-	-	100131320	LOC100131320	-	-	-	-	55.2792	29.3511	0.53096
H300002897	H300002897	ENSG00000132906	NM_032996;NM_032996;NM_032996	842	CASP9	Caspase-9 Precursor (CASP-9)(EC 3.4.22.62)(ICE-like apoptotic protease 6)(ICE-LAP6)(Apoptotic protease Mch-6)(Apoptotic protease-activating factor 3)(APAF-3) [Contains Caspase-9 subunit p35;Caspase-9 subunit p10] [Source:UniProtKB/Swiss-Prot;Acc:P55211]	GO:0006508 proteolysis,GO:0008635 caspase activation via cytochrome c,GO:0042981 regulation of apoptosis,GO:0006974 response to DNA damage stimulus,GO:0006915 apoptosis,GO:0043525 positive regulation of neuron apoptosis,GO:0009411 response to UV,GO:0008632 apoptotic program	GO:0005515 protein binding,GO:0008047 enzyme activator activity,GO:0008233 peptidase activity,GO:0008234 cysteine-type peptidase activity,GO:0004197 cysteine-type endopeptidase activity	GO:0005634 nucleus,GO:0005622 intracellular,GO:0005829 cytosol,GO:0005625 soluble fraction	48.7193	25.8745	0.531094
opHsV0400006225	opHsV0400006225	ENSG00000089234	NM_006768	8315	BRAP	BRCA1-associated protein (EC 6.3.2.-)(BRAP2)(Impedes mitogenic signal propagation)(IMP)(RING finger protein 52)(Renal carcinoma antigen NY-REN-63) [Source:UniProtKB/Swiss-Prot;Acc:Q7Z569]	GO:0006511 ubiquitin-dependent protein catabolic process,GO:0009968 negative regulation of signal transduction	GO:0005515 protein binding,GO:0008270 zinc ion binding,GO:0046872 metal ion binding,GO:0016874 ligase activity,GO:0042802 identical protein binding,GO:0004842 ubiquitin-protein ligase activity	GO:0005737 cytoplasm	63.8591	33.916	0.531106
H300000940	H300000940	ENSG00000219186	-	100131266	AJ239329.2	Putative uncharacterized protein ENSP00000385367 Fragment [Source:UniProtKB/TrEMBL;Acc:B5MD20]	GO:0006879 cellular iron ion homeostasis,GO:0006826 iron ion transport	GO:0005488 binding,GO:0016491 oxidoreductase activity,GO:0046914 transition metal ion binding,GO:0008199 ferric iron binding	-	142.321	75.5976	0.531178
H200015964	H200015964	ENSG00000204422	-	-	LY6G6E	Lymphocyte antigen 6 complex, locus G6E (Lymphocyte antigen 6 complex, locus G6E, isoform CRA_a) [Source:UniProtKB/TrEMBL;Acc:A2ABS3]	-	-	-	42.4844	22.5846	0.531598
AHsV10001665	AHsV10001665	-	NM_004177.3	6809	STX3	Syntaxin-3 [Source:UniProtKB/Swiss-Prot;Acc:Q13277]	GO:0006836 neurotransmitter transport,GO:0006886 intracellular protein transport,GO:0007596 blood coagulation,GO:0016192 vesicle-mediated transport,GO:0031175 neuron projection development,GO:0031175 neuron projection development	GO:0005484 SNAP receptor activity,GO:0005515 protein binding,GO:0050544 arachidonic acid binding,GO:0050544 arachidonic acid binding	GO:0005634 nucleus,GO:0005737 cytoplasm,GO:0005773 vacuole,GO:0005794 Golgi apparatus,GO:0016020 membrane,GO:0016021 integral to membrane,GO:0016324 apical plasma membrane,GO:0030426 growth cone,GO:0031201 SNARE complex,GO:0043005 neuron projection,GO:003	219.231	116.621	0.531954
H300009062	H300009062	ENSG00000135477	-	-	AC021066.37	-	-	GO:0005198 structural molecule activity	GO:0045095 keratin filament	136.086	72.5253	0.532937
H300022333	H300022333	ENSG00000160789	NM_170708;NM_170708;NM_170708	4000	LMNA	Lamin-A/C (70 kDa lamin)(Renal carcinoma antigen NY-REN-32) [Source:UniProtKB/Swiss-Prot;Acc:P02545]	GO:0007165 signal transduction,GO:0006935 chemotaxis	GO:0005198 structural molecule activity,GO:0004871 signal transducer activity	GO:0016020 membrane	513.326	273.753	0.533293
AHsV10001393	AHsV10001393	-	NM_001444.1	2171	FABP5	Fatty acid-binding protein, epidermal (E-FABP)(Fatty acid-binding protein 5)(Psoriasis-associated fatty acid-binding protein homolog)(PA-FABP) [Source:UniProtKB/Swiss-Prot;Acc:Q01469]	GO:0006629 lipid metabolic process,GO:0006810 transport,GO:0008544 epidermis development	GO:0005215 transporter activity,GO:0005488 binding,GO:0005504 fatty acid binding,GO:0005515 protein binding,GO:0008289 lipid binding	GO:0005737 cytoplasm	582.795	310.996	0.533629
H200016229	H200016229	ENSG00000167460	NM_003290	7171	TPM4	Tropomyosin alpha-4 chain (Tropomyosin-4)(TM30p1) [Source:UniProtKB/Swiss-Prot;Acc:P67936]	GO:0006928 cell motion	GO:0003779 actin binding,GO:0005200 structural constituent of cytoskeleton,GO:0008307 structural constituent of muscle	GO:0005856 cytoskeleton,GO:0005737 cytoplasm,GO:0005862 muscle thin filament tropomyosin	695.567	371.332	0.533855
H200015974	H200015974	ENSG00000184697	NM_021195	9074	CLDN6	Claudin-6 (Skullin 2) [Source:UniProtKB/Swiss-Prot;Acc:P56747]	GO:0016338 calcium-independent cell-cell adhesion	GO:0005198 structural molecule activity,GO:0042802 identical protein binding	GO:0005886 plasma membrane,GO:0016021 integral to membrane,GO:0016020 membrane,GO:0030054 cell junction,GO:0005923 tight junction	66.6779	35.7067	0.535511
H300007783	H300007783	ENSG00000189144	NM_152360;NM_152360	-	ZNF573	Zinc finger protein 573 [Source:UniProtKB/Swiss-Prot;Acc:Q86YE8]	-	GO:0003677 DNA binding,GO:0008270 zinc ion binding,GO:0003676 nucleic acid binding	GO:0005634 nucleus,GO:0005622 intracellular	49.7	26.6372	0.535959
opHsV0400006039	opHsV0400006039	ENSG00000206531	NM_001008784	344807	CD200R1L	Cell surface glycoprotein CD200 receptor 2 Precursor (Cell surface glycoprotein OX2 receptor 2)(CD200 cell surface glycoprotein receptor-like 2)(CD200 receptor-like 2)(HuCD200R2)(CD200 cell surface glycoprotein receptor-like a)(CD200RLa) [Source:UniProtKB/Swiss-Prot;Acc:Q6Q8B3]	-	GO:0004872 receptor activity	GO:0016021 integral to membrane,GO:0016020 membrane	178.369	95.6468	0.536232
opHsV0400000309	opHsV0400000309	ENSG00000183943	NM_005044	5613	PRKX	Serine/threonine-protein kinase PRKX (EC 2.7.11.1)(Protein kinase PKX1) [Source:UniProtKB/Swiss-Prot;Acc:P51817]	GO:0006468 protein amino acid phosphorylation	GO:0016740 transferase activity,GO:0000166 nucleotide binding,GO:0005524 ATP binding,GO:0004674 protein serine/threonine kinase activity,GO:0004713 protein tyrosine kinase activity,GO:0004672 protein kinase activity,GO:0004691 cAMP-dependent protein kinase activity	-	141.188	75.8424	0.537173
AHsV10000930	AHsV10000930	-	NM_007243.1	11270	NRM	Nurim (Nuclear rim protein)(Nuclear envelope membrane protein) [Source:UniProtKB/Swiss-Prot;Acc:Q8IXM6]	GO:0008150 biological_process	GO:0003674 molecular_function	GO:0005634 nucleus,GO:0005635 nuclear envelope,GO:0005637 nuclear inner membrane,GO:0016020 membrane,GO:0016021 integral to membrane,GO:0016600 flotillin complex	130.076	70.0289	0.538369
H200012753	H200012753	ENSG00000163106	NM_014485	27306	PGDS	Glutathione-requiring prostaglandin D synthase (EC 5.3.99.2)(Glutathione-dependent PGD synthetase)(Prostaglandin-H2 D-isomerase)(Hematopoietic prostaglandin D synthase)(H-PGDS) [Source:UniProtKB/Swiss-Prot;Acc:O60760]	GO:0007165 signal transduction,GO:0006633 fatty acid biosynthetic process,GO:0007626 locomotory behavior,GO:0001516 prostaglandin biosynthetic process	GO:0016853 isomerase activity,GO:0004667 prostaglandin-D synthase activity	GO:0005737 cytoplasm	2128.33	1146.11	0.538502
H300018609	H300018609	ENSG00000204475	NM_147130	-	NCR3	Natural cytotoxicity triggering receptor 3 Precursor (Natural killer cell p30-related protein)(NK-p30)(NKp30)(Activating natural killer receptor p30)(CD337 antigen) [Source:UniProtKB/Swiss-Prot;Acc:O14931]	-	-	-	63.2742	34.1077	0.539047
H200015353	H200015353	ENSG00000166167	NM_003939;NM_003939	-	BTRC	F-box/WD repeat-containing protein 1A (F-box and WD repeats protein beta-TrCP)(E3RSIkappaB)(pIkappaBalpha-E3 receptor subunit) [Source:UniProtKB/Swiss-Prot;Acc:Q9Y297]	-	GO:0005515 protein binding	-	60.8361	32.8609	0.540155
H200000160	H200000160	ENSG00000163751	NM_001870	1359	CPA3	Mast cell carboxypeptidase A Precursor (MC-CPA)(EC 3.4.17.1)(Carboxypeptidase A3) [Source:UniProtKB/Swiss-Prot;Acc:P15088]	GO:0006508 proteolysis	GO:0008270 zinc ion binding,GO:0046872 metal ion binding,GO:0008233 peptidase activity,GO:0008237 metallopeptidase activity,GO:0004181 metallocarboxypeptidase activity,GO:0004180 carboxypeptidase activity	GO:0005634 nucleus,GO:0005737 cytoplasm,GO:0030141 secretory granule	2852.91	1541.42	0.540297
opHsV0400000136	opHsV0400000136	ENSG00000119782	NM_004116;NM_004116	2281	FKBP1B	Peptidyl-prolyl cis-trans isomerase FKBP1B (PPIase FKBP1B)(EC 5.2.1.8)(FK506-binding protein 1B)(FKBP-1B)(Rotamase)(Immunophilin FKBP12.6)(12.6 kDa FKBP)(FKBP-12.6)(h-FKBP-12) [Source:UniProtKB/Swiss-Prot;Acc:P68106]	GO:0006457 protein folding	-	-	87.3029	47.2628	0.541366
H200000630	H200000630	ENSG00000123143	NM_213560;NM_213560	5585	PKN1	Serine/threonine-protein kinase N1 (EC 2.7.11.13)(Protein kinase C-like 1)(Protein-kinase C-related kinase 1)(Protein kinase C-like PKN)(Serine-threonine protein kinase N)(Protein kinase PKN-alpha) [Source:UniProtKB/Swiss-Prot;Acc:Q16512]	GO:0007165 signal transduction,GO:0006468 protein amino acid phosphorylation,GO:0007257 activation of JNK activity,GO:0006972 hyperosmotic response	GO:0016740 transferase activity,GO:0005515 protein binding,GO:0000166 nucleotide binding,GO:0004697 protein kinase C activity,GO:0005524 ATP binding,GO:0004674 protein serine/threonine kinase activity,GO:0004713 protein tyrosine kinase activity,GO:0004672 protein kinase activity	GO:0005886 plasma membrane,GO:0005622 intracellular,GO:0005737 cytoplasm,GO:0016023 cytoplasmic membrane-bounded vesicle	97.2591	52.702	0.541872
H300022124	H300022124	ENSG00000130779	NM_198240;NM_198240;NM_198240	-	CLIP1	CAP-Gly domain-containing linker protein 1 (Restin)(Cytoplasmic linker protein 170 alpha-2)(CLIP-170)(Reed-Sternberg intermediate filament-associated protein)(Cytoplasmic linker protein 1) [Source:UniProtKB/Swiss-Prot;Acc:P30622]	-	GO:0008270 zinc ion binding,GO:0003676 nucleic acid binding	-	47.1611	25.5919	0.542648
H300002801	H300002801	ENSG00000139998	NM_198686	376267	RAB15	RAB15, member RAS onocogene family [Source:RefSeq peptide;Acc:NP_941959]	GO:0007165 signal transduction,GO:0006355 regulation of transcription, DNA-dependent,GO:0015031 protein transport,GO:0007264 small GTPase mediated signal transduction,GO:0006886 intracellular protein transport,GO:0006913 nucleocytoplasmic transport	GO:0005515 protein binding,GO:0005524 ATP binding,GO:0005525 GTP binding,GO:0003924 GTPase activity,GO:0008134 transcription factor binding	GO:0005622 intracellular	83.6676	45.4124	0.542772
AHsV10000646	AHsV10000646	-	NM_003327.2	7293	TNFRSF4	Tumor necrosis factor receptor superfamily member 4 Precursor (OX40L receptor)(ACT35 antigen)(TAX transcriptionally-activated glycoprotein 1 receptor)(CD134 antigen) [Source:UniProtKB/Swiss-Prot;Acc:P43489]	GO:0006955 immune response	GO:0004872 receptor activity,GO:0005031 tumor necrosis factor receptor activity,GO:0005515 protein binding	GO:0005887 integral to plasma membrane,GO:0016020 membrane	55.7236	30.4596	0.546619
H300006353	H300006353	ENSG00000175325	NM_006261	5626	PROP1	Homeobox protein prophet of Pit-1 (PROP-1)(Pituitary-specific homeodomain factor) [Source:UniProtKB/Swiss-Prot;Acc:O75360]	GO:0006355 regulation of transcription, DNA-dependent,GO:0000122 negative regulation of transcription from RNA polymerase II promoter,GO:0045944 positive regulation of transcription from RNA polymerase II promoter,GO:0009887 organ morphogenesis,GO:0007417 central nervous system development,GO:0060070 Wnt receptor signaling pathway through beta-catenin,GO:0001568 blood vessel development,GO:000995…	GO:0003700 transcription factor activity,GO:0008022 protein C-terminus binding,GO:0043565 sequence-specific DNA binding,GO:0003702 RNA polymerase II transcription factor activity,GO:0003682 chromatin binding,GO:0008013 beta-catenin binding	GO:0005634 nucleus,GO:0005667 transcription factor complex	142.573	77.9405	0.546669
H200003898	H200003898	ENSG00000171659	NM_005300;NM_005300	2857	GPR34	Probable G-protein coupled receptor 34 [Source:UniProtKB/Swiss-Prot;Acc:Q9UPC5]	GO:0007165 signal transduction,GO:0007186 G-protein coupled receptor protein signaling pathway,GO:0006935 chemotaxis,GO:0007596 blood coagulation	GO:0004872 receptor activity,GO:0004930 G-protein coupled receptor activity,GO:0045028 purinergic nucleotide receptor activity, G-protein coupled,GO:0004945 angiotensin type II receptor activity,GO:0015057 thrombin receptor activity,GO:0004974 leukotriene receptor activity,GO:0004992 platelet activating factor receptor activity	GO:0005886 plasma membrane,GO:0016021 integral to membrane,GO:0005887 integral to plasma membrane	482.272	264.305	0.548042
H300001066	H300001066	ENSG00000168925	NM_001906	1504	CTRB1	Chymotrypsinogen B2 Precursor (EC 3.4.21.1) [Contains Chymotrypsin B2 chain A;Chymotrypsin B2 chain B;Chymotrypsin B2 chain C] [Source:UniProtKB/Swiss-Prot;Acc:Q6GPI1]	GO:0006508 proteolysis,GO:0007586 digestion	GO:0003824 catalytic activity,GO:0004252 serine-type endopeptidase activity,GO:0008233 peptidase activity	GO:0005576 extracellular region	39.8049	21.8224	0.548234
H200008786	H200008786	ENSG00000178988	NM_152301	114932	MRFAP1L1	MORF4 family-associated protein 1-like 1 [Source:UniProtKB/Swiss-Prot;Acc:Q96HT8]	-	-	-	327.377	179.574	0.548522
AHsV10001249	AHsV10001249	-	NM_031966.2	891	CCNB1	G2/mitotic-specific cyclin-B1 [Source:UniProtKB/Swiss-Prot;Acc:P14635]	GO:0000086 G2/M transition of mitotic cell cycle,GO:0007049 cell cycle,GO:0007067 mitosis,GO:0031145 anaphase-promoting complex-dependent proteasomal ubiquitin-dependent protein catabolic process,GO:0051301 cell division,GO:0051437 positive regulation of	GO:0005515 protein binding	GO:0005575 cellular_component,GO:0005634 nucleus,GO:0005654 nucleoplasm,GO:0005737 cytoplasm,GO:0005813 centrosome,GO:0005829 cytosol	607.047	333.274	0.549009
H300001754	H300001754	ENSG00000148377	NM_033261	91734	IDI2	Isopentenyl-diphosphate Delta-isomerase 2 (EC 5.3.3.2)(Isopentenyl pyrophosphate isomerase 2)(IPP isomerase 2)(IPPI2) [Source:UniProtKB/Swiss-Prot;Acc:Q9BXS1]	GO:0008299 isoprenoid biosynthetic process,GO:0006695 cholesterol biosynthetic process,GO:0016117 carotenoid biosynthetic process	GO:0000287 magnesium ion binding,GO:0016787 hydrolase activity,GO:0016853 isomerase activity,GO:0004452 isopentenyl-diphosphate delta-isomerase activity	GO:0005829 cytosol,GO:0005777 peroxisome	51.9758	28.5477	0.54925
CHsGV10003173	CHsGV10003173	-	NM_005192.3;NM_001130851.1	1033	CDKN3	Cyclin-dependent kinase inhibitor 3 (EC 3.1.3.48)(EC 3.1.3.16)(CDK2-associated dual-specificity phosphatase)(Kinase-associated phosphatase)(Cyclin-dependent kinase-interacting protein 2)(Cyclin-dependent kinase interactor 1) [Source:UniProtKB/Swiss-Prot;Acc:Q16667]	GO:0007050 cell cycle arrest,GO:0000082 G1/S transition of mitotic cell cycle,GO:0000079 regulation of cyclin-dependent protein kinase activity,GO:0008285 negative regulation of cell proliferation,GO:0006470 protein amino acid dephosphorylation,GO:0007049 cell cycle,GO:0016311 dephosphorylation	GO:0005515 protein binding,GO:0016787 hydrolase activity,GO:0008138 protein tyrosine/serine/threonine phosphatase activity,GO:0004725 protein tyrosine phosphatase activity,GO:0016791 phosphatase activity,GO:0004722 protein serine/threonine phosphatase activity	GO:0005737 cytoplasm,GO:0048471 perinuclear region of cytoplasm	441.708	242.886	0.54988
H300022409	H300022409	ENSG00000204982	-	5645	PRSS2	Trypsin-2 Precursor (EC 3.4.21.4)(Trypsin II)(Anionic trypsinogen)(Serine protease 2) [Source:UniProtKB/Swiss-Prot;Acc:P07478]	GO:0006508 proteolysis,GO:0007586 digestion,GO:0030307 positive regulation of cell growth,GO:0030574 collagen catabolic process,GO:0045785 positive regulation of cell adhesion	GO:0005509 calcium ion binding,GO:0005515 protein binding,GO:0003824 catalytic activity,GO:0004252 serine-type endopeptidase activity,GO:0008233 peptidase activity	GO:0005576 extracellular region,GO:0005615 extracellular space,GO:0031012 extracellular matrix	44.279	24.3774	0.55054
H300012680	H300012680	ENSG00000140987	NM_017810;NM_017810	54925	ZNF434	Zinc finger protein 434 (Cervical cancer suppressor gene 5 protein)(HCCS-5) [Source:UniProtKB/Swiss-Prot;Acc:Q9NX65]	GO:0006350 transcription,GO:0006355 regulation of transcription, DNA-dependent	GO:0003677 DNA binding,GO:0008270 zinc ion binding,GO:0046872 metal ion binding,GO:0003700 transcription factor activity,GO:0003676 nucleic acid binding	GO:0005634 nucleus,GO:0005622 intracellular	37.6148	20.7151	0.550716
AHsV10000968	AHsV10000968	-	NM_020888.2	57648	KIAA1522	Uncharacterized protein KIAA1522 [Source:UniProtKB/Swiss-Prot;Acc:Q9P206]	-	-	-	69.7192	38.4552	0.551572
H200014823	H200014823	ENSG00000136928	NM_005458	9568	GABBR2	Gamma-aminobutyric acid type B receptor subunit 2 Precursor (GABA-B receptor 2)(GABA-B-R2)(GABABR2)(Gb2)(G-protein coupled receptor 51)(HG20) [Source:UniProtKB/Swiss-Prot;Acc:O75899]	GO:0007165 signal transduction,GO:0007186 G-protein coupled receptor protein signaling pathway,GO:0007268 synaptic transmission,GO:0007214 gamma-aminobutyric acid signaling pathway,GO:0007194 negative regulation of adenylate cyclase activity,GO:0007214 gamma-aminobutyric acid signaling pathway	GO:0004872 receptor activity,GO:0004930 G-protein coupled receptor activity,GO:0004965 GABA-B receptor activity	GO:0005886 plasma membrane,GO:0016021 integral to membrane,GO:0030054 cell junction,GO:0005887 integral to plasma membrane,GO:0045202 synapse,GO:0045211 postsynaptic membrane	38.6792	21.3577	0.552175
H200004025	H200004025	ENSG00000175538	NM_005472	10008	KCNE3	Potassium voltage-gated channel subfamily E member 3 (Minimum potassium ion channel-related peptide 2)(Potassium channel subunit beta MiRP2)(MinK-related peptide 2) [Source:UniProtKB/Swiss-Prot;Acc:Q9Y6H6]	GO:0006811 ion transport,GO:0006813 potassium ion transport	GO:0005249 voltage-gated potassium channel activity,GO:0005244 voltage-gated ion channel activity,GO:0030955 potassium ion binding	GO:0016021 integral to membrane,GO:0016020 membrane	226.627	125.155	0.552251
H300004767	H300004767	ENSG00000197472	-	-	ZNF695	Zinc finger protein 695 (Zinc finger protein SBZF3) [Source:UniProtKB/Swiss-Prot;Acc:Q8IW36]	GO:0006355 regulation of transcription, DNA-dependent	GO:0003676 nucleic acid binding	GO:0005622 intracellular	40.7189	22.5219	0.553106
H300021250	H300021250	ENSG00000110066	NM_017635	51111	SUV420H1	Histone-lysine N-methyltransferase SUV420H1 (EC 2.1.1.43)(Suppressor of variegation 4-20 homolog 1)(Su(var)4-20 homolog 1)(Suv4-20h1)(Lysine N-methyltransferase 5B) [Source:UniProtKB/Swiss-Prot;Acc:Q4FZB7]	-	-	GO:0005634 nucleus	80.0939	44.3834	0.554142
H300021646	H300021646	ENSG00000005889	NM_003410;NM_003410;NM_003410	-	ZFX	Zinc finger X-chromosomal protein [Source:UniProtKB/Swiss-Prot;Acc:P17010]	GO:0045449 regulation of transcription	GO:0003677 DNA binding,GO:0008270 zinc ion binding,GO:0046872 metal ion binding,GO:0003676 nucleic acid binding,GO:0030528 transcription regulator activity	GO:0005634 nucleus,GO:0005622 intracellular	45.0868	24.9887	0.554234
H300000403	H300000403	ENSG00000134365	NM_006684;NM_006684	10877	CFHR4	Complement factor H-related protein 4 Precursor (FHR-4) [Source:UniProtKB/Swiss-Prot;Acc:Q92496]	-	GO:0005319 lipid transporter activity	GO:0005576 extracellular region	48.4882	26.881	0.554383
H300021433	H300021433	ENSG00000175182	NM_144635;NM_144635	-	FAM131A	Protein FAM131A Precursor [Source:UniProtKB/Swiss-Prot;Acc:Q6UXB0]	-	-	-	50.153	27.8615	0.55553
H200010479	H200010479	ENSG00000178951	NM_015898	51341	ZBTB7A	Zinc finger and BTB domain-containing protein 7A (Leukemia/lymphoma-related factor)(Factor that binds to inducer of short transcripts protein 1)(Factor binding IST protein 1)(FBI-1)(HIV-1 1st-binding protein 1)(TTF-I-interacting peptide 21)(TIP21)(POZ and Krueppel erythroid myeloid ontogenic factor)(POK erythroid myeloid ontogenic factor)(Pokemon) [Source:UniProtKB/Swiss-Prot;Acc:O95365]	GO:0006350 transcription,GO:0007275 multicellular organismal development,GO:0030154 cell differentiation,GO:0000122 negative regulation of transcription from RNA polymerase II promoter	GO:0003677 DNA binding,GO:0005515 protein binding,GO:0008270 zinc ion binding,GO:0046872 metal ion binding,GO:0003676 nucleic acid binding,GO:0016564 transcription repressor activity,GO:0035035 histone acetyltransferase binding	GO:0005634 nucleus,GO:0005622 intracellular	253.736	141.022	0.555783
opHsV0400000458	opHsV0400000458	ENSG00000151025	NM_020752	57512	GPR158	Probable G-protein coupled receptor 158 Precursor [Source:UniProtKB/Swiss-Prot;Acc:Q5T848]	GO:0007165 signal transduction,GO:0007186 G-protein coupled receptor protein signaling pathway,GO:0006260 DNA replication	GO:0003677 DNA binding,GO:0005509 calcium ion binding,GO:0004872 receptor activity,GO:0004930 G-protein coupled receptor activity,GO:0003887 DNA-directed DNA polymerase activity	GO:0005886 plasma membrane,GO:0016021 integral to membrane	45.987	25.5602	0.555814
H200008906	H200008906	ENSG00000118972	NM_020638	8074	FGF23	Fibroblast growth factor 23 Precursor (FGF-23)(Tumor-derived hypophosphatemia-inducing factor)(Phosphatonin) [Contains Fibroblast growth factor 23 N-terminal peptide;Fibroblast growth factor 23 C-terminal peptide] [Source:UniProtKB/Swiss-Prot;Acc:Q9GZV9]	GO:0030154 cell differentiation,GO:0030643 cellular phosphate ion homeostasis,GO:0008543 fibroblast growth factor receptor signaling pathway,GO:0030500 regulation of bone mineralization	GO:0008083 growth factor activity	GO:0005576 extracellular region,GO:0005615 extracellular space	50.5886	28.119	0.555836
DHsGV10005262	DHsGV10005262	-	-	100287910	-	-	-	-	-	41.3995	23.03	0.556287
opHsV0400006063	opHsV0400006063	ENSG00000162909	NM_001748	824	CAPN2	Calpain-2 catalytic subunit Precursor (EC 3.4.22.53)(Calpain-2 large subunit)(Calcium-activated neutral proteinase 2)(CANP 2)(Calpain M-type)(M-calpain)(Millimolar-calpain)(Calpain large polypeptide L2) [Source:UniProtKB/Swiss-Prot;Acc:P17655]	GO:0006508 proteolysis	GO:0005509 calcium ion binding,GO:0005515 protein binding,GO:0008233 peptidase activity,GO:0004197 cysteine-type endopeptidase activity,GO:0004198 calcium-dependent cysteine-type endopeptidase activity	GO:0005886 plasma membrane,GO:0005622 intracellular,GO:0005737 cytoplasm	126.943	70.6366	0.556444
CHsGV10002296	CHsGV10002296	-	NM_000238.2;NM_172056.1;NM_172057.1	3757	KCNH2	Potassium voltage-gated channel subfamily H member 2 (Voltage-gated potassium channel subunit Kv11.1)(Ether-a-go-go-related gene potassium channel 1)(H-ERG)(Erg1)(Ether-a-go-go-related protein 1)(Eag-related protein 1)(eag homolog) [Source:UniProtKB/Swiss-Prot;Acc:Q12809]	GO:0008016 regulation of heart contraction,GO:0008015 blood circulation,GO:0007165 signal transduction,GO:0006813 potassium ion transport,GO:0006936 muscle contraction,GO:0006811 ion transport,GO:0000160 two-component signal transduction system (phosphorelay),GO:0042391 regulation of membrane potential	GO:0004871 signal transducer activity,GO:0005251 delayed rectifier potassium channel activity,GO:0005216 ion channel activity,GO:0005249 voltage-gated potassium channel activity,GO:0000155 two-component sensor activity,GO:0030955 potassium ion binding,GO:0005244 voltage-gated ion channel activity,GO:0005242 inward rectifier potassium channel activity	GO:0016021 integral to membrane,GO:0016020 membrane,GO:0008076 voltage-gated potassium channel complex,GO:0005737 cytoplasm,GO:0005886 plasma membrane,GO:0005635 nuclear envelope,GO:0005887 integral to plasma membrane	181.986	101.274	0.556495
H200006977	H200006977	ENSG00000147400	NM_004344	1069	CETN2	Centrin-2 (Caltractin isoform 1) [Source:UniProtKB/Swiss-Prot;Acc:P41208]	GO:0007049 cell cycle,GO:0007067 mitosis,GO:0051301 cell division,GO:0007099 centriole replication,GO:0001539 ciliary or flagellar motility,GO:0032465 regulation of cytokinesis	GO:0005509 calcium ion binding,GO:0005515 protein binding,GO:0005524 ATP binding,GO:0003676 nucleic acid binding,GO:0008026 ATP-dependent helicase activity	GO:0005622 intracellular,GO:0005814 centriole,GO:0009288 flagellin-based flagellum	152.833	85.0559	0.556527
AHsV10000511	AHsV10000511	-	NM_182490.1	7770	ZNF227	Zinc finger protein 227 [Source:UniProtKB/Swiss-Prot;Acc:Q86WZ6]	GO:0006350 transcription,GO:0006355 regulation of transcription, DNA-dependent	GO:0003676 nucleic acid binding,GO:0003677 DNA binding,GO:0004883 glucocorticoid receptor activity,GO:0005496 steroid binding,GO:0008270 zinc ion binding,GO:0046872 metal ion binding	GO:0005622 intracellular,GO:0005634 nucleus	41.7342	23.2335	0.556702
H300007838	H300007838	ENSG00000189145	-	-	AC092268.4	-	-	-	-	156.833	87.3105	0.556712
AHsV10002412	AHsV10002412	-	NM_007104.4	4736	AC113340.2-1	ribosomal protein L10a (RPL10A), mRNA [Source:RefSeq DNA;Acc:NM_007104]	-	-	-	3676.97	2050.37	0.557624
H300015385	H300015385	ENSG00000164039	NM_020139	56898	BDH2	3-hydroxybutyrate dehydrogenase type 2 (EC 1.1.1.30)(R-beta-hydroxybutyrate dehydrogenase)(Dehydrogenase/reductase SDR family member 6)(Oxidoreductase UCPA) [Source:UniProtKB/Swiss-Prot;Acc:Q9BUT1]	GO:0008152 metabolic process,GO:0055114 oxidation reduction,GO:0006635 fatty acid beta-oxidation,GO:0009239 enterobactin biosynthetic process	GO:0005488 binding,GO:0003824 catalytic activity,GO:0016491 oxidoreductase activity,GO:0051287 NAD binding,GO:0004022 alcohol dehydrogenase activity,GO:0003858 3-hydroxybutyrate dehydrogenase activity,GO:0008667 2,3-dihydro-2,3-dihydroxybenzoate dehydrogenase activity	GO:0005737 cytoplasm	51.9326	28.9827	0.558083
H300018920	H300018920	ENSG00000007923	NM_018198;NM_018198;NM_018198	-	DNAJC11	DnaJ homolog subfamily C member 11 [Source:UniProtKB/Swiss-Prot;Acc:Q9NVH1]	-	GO:0031072 heat shock protein binding	-	59.1572	33.0173	0.558127
H200006251	H200006251	ENSG00000137331	NM_003897;NM_003897	8870	IER3	immediate early response 3 [Source:RefSeq peptide;Acc:NP_003888]	-	-	GO:0005901 caveola,GO:0016600 flotillin complex	374.805	209.325	0.55849
opHsV0400004005	opHsV0400004005	ENSG00000072694	NM_001002274;NM_001002274;NM_001002274;NM_001002274;NM_001002274;NM_001002274;NM_001002274;NM_001002274	9103	FCGR2B	Low affinity immunoglobulin gamma Fc region receptor II-b Precursor (IgG Fc receptor II-b)(Fc-gamma RII-b)(Fc-gamma-RIIb)(FcRII-b)(CDw32)(CD32 antigen) [Source:UniProtKB/Swiss-Prot;Acc:P31994]	-	GO:0004872 receptor activity	-	210.32	117.477	0.558566
opHsV0400004246	opHsV0400004246	ENSG00000183049	NM_153498;NM_153498	57118	CAMK1D	Calcium/calmodulin-dependent protein kinase type 1D (EC 2.7.11.17)(CaM kinase I delta)(CaM kinase ID)(CaM-KI delta)(CaMKI-delta)(CaMKI delta)(Camk1D)(CamKI-like protein kinase)(CKLiK) [Source:UniProtKB/Swiss-Prot;Acc:Q8IU85]	GO:0006468 protein amino acid phosphorylation,GO:0005978 glycogen biosynthetic process	GO:0005524 ATP binding,GO:0004674 protein serine/threonine kinase activity,GO:0004713 protein tyrosine kinase activity,GO:0005516 calmodulin binding,GO:0004672 protein kinase activity,GO:0004689 phosphorylase kinase activity	GO:0005964 phosphorylase kinase complex	76.0281	42.4728	0.558646
H200007113	H200007113	ENSG00000109390	NM_002494;NM_002494;NM_002494;NM_002494	4717	NDUFC1	NADH dehydrogenase [ubiquinone] 1 subunit C1, mitochondrial Precursor (NADH-ubiquinone oxidoreductase KFYI subunit)(Complex I-KFYI)(CI-KFYI) [Source:UniProtKB/Swiss-Prot;Acc:O43677]	GO:0006810 transport,GO:0022900 electron transport chain,GO:0006120 mitochondrial electron transport, NADH to ubiquinone	GO:0008137 NADH dehydrogenase (ubiquinone) activity	GO:0016021 integral to membrane,GO:0016020 membrane,GO:0005739 mitochondrion,GO:0005747 mitochondrial respiratory chain complex I	462.152	258.748	0.559876
CHsGV10002922	CHsGV10002922	-	NM_005573.2	4001	LMNB1	Lamin-B1 [Source:UniProtKB/Swiss-Prot;Acc:P20700]	-	GO:0005198 structural molecule activity	GO:0005634 nucleus,GO:0016020 membrane,GO:0005638 lamin filament,GO:0016363 nuclear matrix,GO:0005634 nucleus,GO:0005638 lamin filament	287.34	160.925	0.560049
H300002557	H300002557	ENSG00000179902	NM_001122961;NM_001122961;NM_001122961	-	C1orf194	Uncharacterized protein C1orf194 [Source:UniProtKB/Swiss-Prot;Acc:Q5T5A4]	-	-	-	94.671	53.0752	0.560628
H200005251	H200005251	ENSG00000143126	NM_001408	1952	CELSR2	Cadherin EGF LAG seven-pass G-type receptor 2 Precursor (Epidermal growth factor-like 2)(Multiple epidermal growth factor-like domains 3)(Flamingo 1) [Source:UniProtKB/Swiss-Prot;Acc:Q9HCU4]	GO:0007186 G-protein coupled receptor protein signaling pathway,GO:0007275 multicellular organismal development,GO:0007218 neuropeptide signaling pathway,GO:0016055 Wnt receptor signaling pathway,GO:0007156 homophilic cell adhesion,GO:0048813 dendrite morphogenesis,GO:0021999 neural plate anterioposterior pattern formation,GO:0022407 regulation of cell-cell adhesion,GO:0032583 regulation of gene-…	GO:0005509 calcium ion binding,GO:0005515 protein binding,GO:0004872 receptor activity,GO:0004930 G-protein coupled receptor activity,GO:0016527 brain-specific angiogenesis inhibitor activity	GO:0005886 plasma membrane,GO:0016021 integral to membrane,GO:0016020 membrane,GO:0005737 cytoplasm	169.494	95.0446	0.560755
H300018983	H300018983	ENSG00000116977	NM_006499;NM_006499;NM_201543;NM_201543	3964	LGALS8	Galectin-8 (Gal-8)(Prostate carcinoma tumor antigen 1)(PCTA-1)(Po66 carbohydrate-binding protein)(Po66-CBP) [Source:UniProtKB/Swiss-Prot;Acc:O00214]	-	GO:0005529 sugar binding	GO:0005737 cytoplasm,GO:0005615 extracellular space	369.955	207.656	0.561301
H300019924	H300019924	ENSG00000168610	NM_003150;NM_003150	6774	STAT3	Signal transducer and activator of transcription 3 (Acute-phase response factor) [Source:UniProtKB/Swiss-Prot;Acc:P40763]	GO:0007165 signal transduction,GO:0006355 regulation of transcription, DNA-dependent,GO:0045449 regulation of transcription	GO:0005515 protein binding,GO:0003700 transcription factor activity,GO:0004871 signal transducer activity	GO:0005634 nucleus	91.3711	51.2875	0.56131
H300020857	H300020857	ENSG00000163297	-	-	ANTXR2	Anthrax toxin receptor 2 Precursor (Capillary morphogenesis gene 2 protein)(CMG-2) [Source:UniProtKB/Swiss-Prot;Acc:P58335]	-	GO:0004872 receptor activity	GO:0016021 integral to membrane	77.9551	43.7737	0.561524
AHsV10002316	AHsV10002316	-	NM_005345.5	3303	HSPA1A	Heat shock 70 kDa protein 1 (HSP70.1)(HSP70-1/HSP70-2) [Source:UniProtKB/Swiss-Prot;Acc:P08107]	GO:0006402 mRNA catabolic process,GO:0006916 anti-apoptosis,GO:0006986 response to unfolded protein	GO:0000166 nucleotide binding,GO:0005524 ATP binding,GO:0051082 unfolded protein binding	GO:0005634 nucleus,GO:0005737 cytoplasm,GO:0005739 mitochondrion,GO:0005783 endoplasmic reticulum	1027.03	576.784	0.561606
H200000500	H200000500	ENSG00000132703	NM_001639	325	APCS	Serum amyloid P-component Precursor (SAP)(9.5S alpha-1-glycoprotein) [Contains Serum amyloid P-component(1-203)] [Source:UniProtKB/Swiss-Prot;Acc:P02743]	GO:0006953 acute-phase response,GO:0006457 protein folding,GO:0051131 chaperone-mediated protein complex assembly	GO:0005509 calcium ion binding,GO:0005529 sugar binding,GO:0051082 unfolded protein binding	GO:0005576 extracellular region,GO:0005615 extracellular space	99.5671	55.922	0.561651
H300001868	H300001868	ENSG00000154016	NM_006613	-	GRAP	GRB2-related adapter protein [Source:UniProtKB/Swiss-Prot;Acc:Q13588]	-	GO:0005515 protein binding	-	36.0505	20.2603	0.561997
H300001083	H300001083	ENSG00000213186	NM_173084	286827	TRIM59	Tripartite motif-containing protein 59 (Tumor suppressor TSBF-1)(RING finger protein 104) [Source:UniProtKB/Swiss-Prot;Acc:Q8IWR1]	GO:0016567 protein ubiquitination	GO:0005515 protein binding,GO:0008270 zinc ion binding,GO:0046872 metal ion binding,GO:0004842 ubiquitin-protein ligase activity	GO:0016021 integral to membrane,GO:0016020 membrane,GO:0005622 intracellular,GO:0000151 ubiquitin ligase complex	53.3604	29.9916	0.562057
H300003972	H300003972	ENSG00000160211	NM_001042351;NM_001042351;NM_001042351	2539	G6PD	Glucose-6-phosphate 1-dehydrogenase (G6PD)(EC 1.1.1.49) [Source:UniProtKB/Swiss-Prot;Acc:P11413]	GO:0005975 carbohydrate metabolic process,GO:0008152 metabolic process,GO:0006629 lipid metabolic process,GO:0006006 glucose metabolic process,GO:0055114 oxidation reduction,GO:0006979 response to oxidative stress,GO:0043249 erythrocyte maturation,GO:0040014 regulation of multicellular organism growth,GO:0006749 glutathione metabolic process,GO:0006695 cholesterol biosynthetic process,GO:0001998 …	GO:0005488 binding,GO:0003824 catalytic activity,GO:0016491 oxidoreductase activity,GO:0042803 protein homodimerization activity,GO:0050661 NADP binding,GO:0005536 glucose binding,GO:0004345 glucose-6-phosphate dehydrogenase activity	GO:0005737 cytoplasm,GO:0005829 cytosol,GO:0005813 centrosome,GO:0043231 intracellular membrane-bounded organelle,GO:0009898 internal side of plasma membrane	659.009	370.52	0.562238
H200019733	H200019733	ENSG00000163449	NM_138390	92691	TMEM169	Transmembrane protein 169 [Source:UniProtKB/Swiss-Prot;Acc:Q96HH4]	-	-	GO:0016021 integral to membrane,GO:0016020 membrane	39.0337	21.9517	0.562379
H300020971	H300020971	ENSG00000164885	-	1020	CDK5	Cell division protein kinase 5 (EC 2.7.11.22)(Cyclin-dependent kinase 5)(Tau protein kinase II catalytic subunit)(TPKII catalytic subunit)(Serine/threonine-protein kinase PSSALRE) [Source:UniProtKB/Swiss-Prot;Acc:Q00535]	GO:0006468 protein amino acid phosphorylation,GO:0007160 cell-matrix adhesion,GO:0051301 cell division,GO:0009790 embryonic development,GO:0008283 cell proliferation,GO:0006886 intracellular protein transport,GO:0045786 negative regulation of cell cycle,GO:0043525 positive regulation of neuron apoptosis,GO:0007519 skeletal muscle development,GO:0030182 neuron differentiation,GO:0001764 neuron mig…	GO:0016740 transferase activity,GO:0000166 nucleotide binding,GO:0005524 ATP binding,GO:0004674 protein serine/threonine kinase activity,GO:0004713 protein tyrosine kinase activity,GO:0004672 protein kinase activity,GO:0004693 cyclin-dependent protein kinase activity,GO:0002039 p53 binding,GO:0050321 tau-protein kinase activity,GO:0005176 ErbB-2 class receptor binding,GO:0043125 ErbB-3 class rece…	GO:0016020 membrane,GO:0005634 nucleus,GO:0005737 cytoplasm,GO:0005829 cytosol,GO:0030027 lamellipodium,GO:0030175 filopodium,GO:0030426 growth cone,GO:0030425 dendrite,GO:0043025 cell soma,GO:0030424 axon,GO:0031594 neuromuscular junction,GO:0016020 membrane,GO:0005634 nucleus,GO:0005737 cytoplasm,GO:0030424 axon,GO:0030425 dendrite,GO:0030426 growth cone,GO:0043025 cell soma,GO:0031594 neuromus…	44.083	24.8123	0.562855
H300009266	H300009266	ENSG00000069702	NM_003243;NM_003243	7049	TGFBR3	TGF-beta receptor type III Precursor (TGFR-3)(Transforming growth factor beta receptor III)(Betaglycan) [Source:UniProtKB/Swiss-Prot;Acc:Q03167]	-	-	-	90.0062	50.6609	0.562859
H200001915	H200001915	ENSG00000173706	-	57493	HEG1	Protein HEG homolog 1 Precursor [Source:UniProtKB/Swiss-Prot;Acc:Q9ULI3]	-	GO:0005509 calcium ion binding	GO:0016021 integral to membrane,GO:0016020 membrane,GO:0005576 extracellular region	155.25	87.4162	0.563068
H300000847	H300000847	ENSG00000213006	-	-	AC120042.3	cDNA FLJ39198 fis, clone OCBBF2005161 (cDNA FLJ45346 fis, clone BRHIP3010916) (Putative uncharacterized protein) [Source:UniProtKB/TrEMBL;Acc:Q8N8M7]	-	-	-	46.8291	26.3721	0.563155
CHsGV10000483	CHsGV10000483	-	NM_004041.3;NM_020251.2	408	ARRB1	Beta-arrestin-1 (Arrestin beta-1) [Source:UniProtKB/Swiss-Prot;Acc:P49407]	GO:0007165 signal transduction,GO:0050896 response to stimulus,GO:0007602 phototransduction,GO:0008277 regulation of G-protein coupled receptor protein signaling pathway,GO:0007600 sensory perception,GO:0008277 regulation of G-protein coupled receptor protein signaling pathway,GO:0007602 phototransduction	GO:0005515 protein binding,GO:0004857 enzyme inhibitor activity,GO:0005515 protein binding	GO:0005737 cytoplasm,GO:0005624 membrane fraction,GO:0005625 soluble fraction,GO:0005886 plasma membrane,GO:0005622 intracellular,GO:0005834 heterotrimeric G-protein complex,GO:0005622 intracellular	64.0007	36.0895	0.563893
opHsV0400003751	opHsV0400003751	ENSG00000188107	-	-	EGFL11	Protein eyes shut homolog Precursor (Protein spacemaker homolog)(EGF-like domain-containing protein 10)(EGF-like domain-containing protein 11) [Source:UniProtKB/Swiss-Prot;Acc:Q5T1H1]	-	GO:0005509 calcium ion binding	-	42.7809	24.1306	0.564051
opHsV0400000387	opHsV0400000387	ENSG00000213996	NM_001001524	-	TM6SF2	Transmembrane 6 superfamily member 2 [Source:UniProtKB/Swiss-Prot;Acc:Q9BZW4]	GO:0008150 biological_process	GO:0003674 molecular_function	GO:0016021 integral to membrane,GO:0016020 membrane	55.3773	31.2513	0.564334
H300019537	H300019537	ENSG00000091039	NM_001003712;NM_001003712	-	OSBPL8	Oxysterol-binding protein-related protein 8 (OSBP-related protein 8)(ORP-8) [Source:UniProtKB/Swiss-Prot;Acc:Q9BZF1]	GO:0008202 steroid metabolic process	-	-	40.0005	22.5811	0.56452
H200014755	H200014755	ENSG00000118873	NM_012414;NM_012414	25782	RAB3GAP2	Rab3 GTPase-activating protein non-catalytic subunit (Rab3 GTPase-activating protein 150 kDa subunit)(Rab3-GAP p150)(RAB3-GAP150)(Rab3-GAP regulatory subunit)(RGAP-iso) [Source:UniProtKB/Swiss-Prot;Acc:Q9H2M9]	GO:0006886 intracellular protein transport,GO:0043087 regulation of GTPase activity	GO:0005515 protein binding,GO:0046982 protein heterodimerization activity,GO:0005096 GTPase activator activity	GO:0005737 cytoplasm,GO:0005625 soluble fraction	99.0793	55.9966	0.565169
CHsGV10003613	CHsGV10003613	-	NM_001260.1	1024	CDK8	Cell division protein kinase 8 (EC 2.7.11.22)(EC 2.7.11.23)(Cyclin-dependent kinase 8)(Mediator of RNA polymerase II transcription subunit CDK8)(Mediator complex subunit CDK8)(Protein kinase K35) [Source:UniProtKB/Swiss-Prot;Acc:P49336]	GO:0006468 protein amino acid phosphorylation,GO:0045449 regulation of transcription	GO:0005515 protein binding,GO:0004672 protein kinase activity,GO:0005524 ATP binding,GO:0004713 protein tyrosine kinase activity,GO:0000166 nucleotide binding,GO:0004674 protein serine/threonine kinase activity,GO:0016740 transferase activity,GO:0004693 cyclin-dependent protein kinase activity,GO:0008353 RNA polymerase II carboxy-terminal domain kinase activity	GO:0005634 nucleus,GO:0000119 mediator complex	87.4156	49.4251	0.565403
AHsV10000589	AHsV10000589	-	NM_003898.2	8871	SYNJ2	Synaptojanin-2 (EC 3.1.3.36)(Synaptic inositol-1,4,5-trisphosphate 5-phosphatase 2) [Source:UniProtKB/Swiss-Prot;Acc:O15056]	GO:0016311 dephosphorylation	GO:0003676 nucleic acid binding,GO:0003723 RNA binding,GO:0004437 inositol or phosphatidylinositol phosphatase activity,GO:0004439 phosphatidylinositol-4,5-bisphosphate 5-phosphatase activity,GO:0005515 protein binding,GO:0016787 hydrolase activity	GO:0016020 membrane	66.038	37.3414	0.565453
AHsV10001112	AHsV10001112	-	NM_145201.4	93100	NAPRT1	Nicotinate phosphoribosyltransferase (NAPRTase)(EC 2.4.2.11)(Nicotinate phosphoribosyltransferase domain-containing protein 1)(FHA-HIT-interacting protein) [Source:UniProtKB/Swiss-Prot;Acc:Q6XQN6]	GO:0019363 pyridine nucleotide biosynthetic process	GO:0004516 nicotinate phosphoribosyltransferase activity	-	80.3473	45.4788	0.566028
H200015671	H200015671	ENSG00000136156	NM_021999	-	ITM2B	Integral membrane protein 2B (Transmembrane protein BRI) [Contains ABri/ADan amyloid peptide] [Source:UniProtKB/Swiss-Prot;Acc:Q9Y287]	-	-	-	1256	711.156	0.566207
H200002681	H200002681	ENSG00000067900	NM_005406	732432	ROCK1	Rho-associated protein kinase 1 (EC 2.7.11.1)(Rho-associated, coiled-coil-containing protein kinase 1)(p160 ROCK-1)(p160ROCK)(Renal carcinoma antigen NY-REN-35) [Source:UniProtKB/Swiss-Prot;Acc:Q13464]	GO:0007165 signal transduction,GO:0006468 protein amino acid phosphorylation,GO:0007242 intracellular signaling cascade,GO:0006915 apoptosis,GO:0030036 actin cytoskeleton organization,GO:0007266 Rho protein signal transduction,GO:0000910 cytokinesis,GO:0050900 leukocyte migration,GO:0032060 bleb formation,GO:0043524 negative regulation of neuron apoptosis,GO:0050901 leukocyte tethering or rolling…	GO:0016740 transferase activity,GO:0005515 protein binding,GO:0008270 zinc ion binding,GO:0000166 nucleotide binding,GO:0005524 ATP binding,GO:0046872 metal ion binding,GO:0042802 identical protein binding,GO:0004674 protein serine/threonine kinase activity,GO:0004713 protein tyrosine kinase activity,GO:0019992 diacylglycerol binding,GO:0004672 protein kinase activity	GO:0016020 membrane,GO:0005622 intracellular,GO:0005737 cytoplasm,GO:0005794 Golgi apparatus,GO:0000139 Golgi membrane,GO:0005829 cytosol	177.74	100.711	0.566618
AHsV10003189	AHsV10003189	-	NM_007261.2	11314	CD300A	CMRF35-like molecule 8 Precursor (CLM-8)(CMRF35-H)(CMRF35-H9)(CMRF-35-H9)(Inhibitory receptor protein 60)(IRp60)(IRC1/IRC2)(NK inhibitory receptor)(CD300 antigen-like family member A)(CD300a antigen) [Source:UniProtKB/Swiss-Prot;Acc:Q9UGN4]	GO:0006810 transport,GO:0006955 immune response,GO:0007155 cell adhesion	GO:0004872 receptor activity,GO:0005337 nucleoside transmembrane transporter activity,GO:0005515 protein binding	GO:0005886 plasma membrane,GO:0016020 membrane,GO:0016021 integral to membrane	302.316	171.724	0.568026
H200004074	H200004074	ENSG00000069399	NM_005178;NM_005178	-	BCL3	B-cell lymphoma 3-encoded protein (Protein Bcl-3) [Source:UniProtKB/Swiss-Prot;Acc:P20749]	GO:0006355 regulation of transcription, DNA-dependent,GO:0006974 response to DNA damage stimulus,GO:0045944 positive regulation of transcription from RNA polymerase II promoter,GO:0032729 positive regulation of interferon-gamma production,GO:0045941 positive regulation of transcription,GO:0002467 germinal center formation,GO:0042771 DNA damage response, signal transduction by p53 class mediator r…	GO:0003700 transcription factor activity,GO:0008134 transcription factor binding,GO:0030674 protein binding, bridging	GO:0005634 nucleus,GO:0005737 cytoplasm,GO:0032996 Bcl3-Bcl10 complex,GO:0033257 Bcl3/NF-kappaB2 complex	55.2735	31.4157	0.568368
H300018419	H300018419	ENSG00000012048	NM_007300;NM_007300;NM_007300;NM_007300;NM_007300;NM_007300;NM_007303;NM_007303;NM_007298;NM_007298	672	BRCA1	Breast cancer type 1 susceptibility protein (RING finger protein 53) [Source:UniProtKB/Swiss-Prot;Acc:P38398]	GO:0006260 DNA replication,GO:0006281 DNA repair,GO:0007098 centrosome cycle,GO:0000075 cell cycle checkpoint,GO:0009048 dosage compensation, by inactivation of X chromosome,GO:0043009 chordate embryonic development	GO:0003677 DNA binding,GO:0005515 protein binding,GO:0008270 zinc ion binding,GO:0003674 molecular_function,GO:0003684 damaged DNA binding	GO:0005634 nucleus,GO:0005622 intracellular,GO:0005737 cytoplasm,GO:0005575 cellular_component,GO:0000793 condensed chromosome	47.9577	27.2806	0.568848
opHsV0400000160	opHsV0400000160	ENSG00000124097	NM_001008735	10357	HMGB1L1	Putative high mobility group protein 1-like 1 (HMG-1L1) [Source:UniProtKB/Swiss-Prot;Acc:B2RPK0]	-	GO:0003677 DNA binding	GO:0005634 nucleus,GO:0005694 chromosome	641.677	365.237	0.569191
H200000172	H200000172	ENSG00000160213	NM_000100	1476	CSTB	Cystatin-B (Stefin-B)(Liver thiol proteinase inhibitor)(CPI-B) [Source:UniProtKB/Swiss-Prot;Acc:P04080]	GO:0008344 adult locomotory behavior,GO:0010466 negative regulation of peptidase activity	GO:0005515 protein binding,GO:0004866 endopeptidase inhibitor activity,GO:0002020 protease binding,GO:0004869 cysteine protease inhibitor activity,GO:0005515 protein binding	GO:0005634 nucleus,GO:0005622 intracellular,GO:0005737 cytoplasm	1419.82	809.324	0.570021
CHsGV10001194	CHsGV10001194	-	NM_018971.1	2850	GPR27	Probable G-protein coupled receptor 27 (Super conserved receptor expressed in brain 1) [Source:UniProtKB/Swiss-Prot;Acc:Q9NS67]	GO:0007186 G-protein coupled receptor protein signaling pathway,GO:0007165 signal transduction	GO:0004872 receptor activity,GO:0004930 G-protein coupled receptor activity	GO:0016021 integral to membrane,GO:0005886 plasma membrane	46.3882	26.4667	0.570547
H300021023	H300021023	ENSG00000165806	NM_033338;NM_033339;NM_033339;NM_033339;NM_033339;NM_001227	840	CASP7	Caspase-7 Precursor (CASP-7)(EC 3.4.22.60)(ICE-like apoptotic protease 3)(ICE-LAP3)(Apoptotic protease Mch-3)(CMH-1) [Contains Caspase-7 subunit p20;Caspase-7 subunit p11] [Source:UniProtKB/Swiss-Prot;Acc:P55210]	GO:0006508 proteolysis,GO:0006915 apoptosis	GO:0008234 cysteine-type peptidase activity,GO:0004197 cysteine-type endopeptidase activity	-	34.548	19.7147	0.570645
H300017492	H300017492	ENSG00000115355	NM_018084	55704	CCDC88A	Girdin (Girders of actin filament)(Coiled-coil domain-containing protein 88A)(Akt phosphorylation enhancer)(APE)(Hook-related protein 1)(HkRP1)(G alpha-interacting vesicle-associated protein)(GIV) [Source:UniProtKB/Swiss-Prot;Acc:Q3V6T2]	GO:0006355 regulation of transcription, DNA-dependent,GO:0000272 polysaccharide catabolic process	GO:0003700 transcription factor activity,GO:0043565 sequence-specific DNA binding,GO:0046983 protein dimerization activity	GO:0005634 nucleus	119.168	68.0048	0.570663
AHsV10000257	AHsV10000257	-	XM_028217.6	90024	-	-	-	-	-	43.0672	24.5791	0.570715
H300022070	H300022070	ENSG00000047849	NM_002375;NM_002375;NM_002375;NM_002375	4134	MAP4	Microtubule-associated protein 4 (MAP-4) [Source:UniProtKB/Swiss-Prot;Acc:P27816]	GO:0007026 negative regulation of microtubule depolymerization	GO:0005201 extracellular matrix structural constituent	GO:0005578 proteinaceous extracellular matrix	39.8939	22.7763	0.570924
H300002589	H300002589	ENSG00000198738	-	100127905	C6orf161	Putative UPF0601 protein FAM165A [Source:UniProtKB/Swiss-Prot;Acc:Q5T5W8]	-	-	GO:0016021 integral to membrane,GO:0016020 membrane	40.6611	23.2174	0.570998
H300009539	H300009539	ENSG00000172895	-	-	AC108931.4	-	-	-	-	617.279	352.78	0.571508
H300008109	H300008109	ENSG00000169224	NM_145278;NM_145278;NM_145278;NM_145278	148823	C1orf150	Putative uncharacterized protein C1orf150 [Source:UniProtKB/Swiss-Prot;Acc:Q5JQS6]	-	-	-	1120.82	642.574	0.573306
H300020783	H300020783	ENSG00000161533	NM_007292;NM_007292	51	ACOX1	Peroxisomal acyl-coenzyme A oxidase 1 (AOX)(EC 1.3.3.6)(Palmitoyl-CoA oxidase)(Straight-chain acyl-CoA oxidase)(SCOX) [Source:UniProtKB/Swiss-Prot;Acc:Q15067]	GO:0008152 metabolic process,GO:0006412 translation,GO:0006693 prostaglandin metabolic process,GO:0006629 lipid metabolic process,GO:0006631 fatty acid metabolic process,GO:0055114 oxidation reduction,GO:0007283 spermatogenesis,GO:0006091 generation of precursor metabolites and energy,GO:0006635 fatty acid beta-oxidation,GO:0006418 tRNA aminoacylation for protein translation	GO:0000166 nucleotide binding,GO:0005524 ATP binding,GO:0009055 electron carrier activity,GO:0003995 acyl-CoA dehydrogenase activity,GO:0050660 FAD binding,GO:0003997 acyl-CoA oxidase activity,GO:0016627 oxidoreductase activity, acting on the CH-CH group of donors,GO:0004812 aminoacyl-tRNA ligase activity	GO:0005737 cytoplasm,GO:0005739 mitochondrion,GO:0005777 peroxisome,GO:0005778 peroxisomal membrane	191.394	109.733	0.573337
H300006880	H300006880	ENSG00000175194	-	-	AC073321.4	-	-	-	-	63.1897	36.2947	0.574376
H200015162	H200015162	ENSG00000186891	NM_004195;NM_148902;NM_148902	8784	TNFRSF18	Tumor necrosis factor receptor superfamily member 18 Precursor (Glucocorticoid-induced TNFR-related protein)(Activation-inducible TNFR family receptor) [Source:UniProtKB/Swiss-Prot;Acc:Q9Y5U5]	-	GO:0004872 receptor activity	-	94.9687	54.6132	0.575065
opHsV0400002686	opHsV0400002686	ENSG00000220131	-	-	RP4-570O12.2	-	-	-	-	1128.68	649.355	0.575323
opHsV0400004501	opHsV0400004501	ENSG00000117090	NM_003037	-	SLAMF1	Signaling lymphocytic activation molecule Precursor (IPO-3)(CDw150)(CD150 antigen) [Source:UniProtKB/Swiss-Prot;Acc:Q13291]	GO:0046649 lymphocyte activation	GO:0004872 receptor activity	GO:0016021 integral to membrane,GO:0009986 cell surface	142.349	82.0569	0.576448
H300018971	H300018971	ENSG00000118689	NM_001455	2309	FOXO3	Forkhead box protein O3 (Forkhead in rhabdomyosarcoma-like 1)(AF6q21 protein) [Source:UniProtKB/Swiss-Prot;Acc:O43524]	GO:0006350 transcription,GO:0006355 regulation of transcription, DNA-dependent,GO:0006915 apoptosis,GO:0045944 positive regulation of transcription from RNA polymerase II promoter,GO:0045648 positive regulation of erythrocyte differentiation	GO:0005515 protein binding,GO:0003700 transcription factor activity,GO:0043565 sequence-specific DNA binding,GO:0019901 protein kinase binding,GO:0016563 transcription activator activity	GO:0005634 nucleus,GO:0005737 cytoplasm	47.0023	27.1156	0.576899
opHsV0400001258	opHsV0400001258	ENSG00000179772	NM_004118	2307	FOXS1	Forkhead box protein S1 (Forkhead-related transcription factor 10)(FREAC-10)(Forkhead-like 18 protein) [Source:UniProtKB/Swiss-Prot;Acc:O43638]	GO:0006350 transcription,GO:0006355 regulation of transcription, DNA-dependent,GO:0007275 multicellular organismal development,GO:0050885 neuromuscular process controlling balance,GO:0040018 positive regulation of multicellular organism growth	GO:0003700 transcription factor activity,GO:0043565 sequence-specific DNA binding	GO:0005634 nucleus	76.4954	44.1688	0.577405
H300002336	H300002336	ENSG00000188508	NM_207392	388533	KRTDAP	Keratinocyte differentiation-associated protein Precursor [Source:UniProtKB/Swiss-Prot;Acc:P60985]	GO:0030154 cell differentiation	-	GO:0005576 extracellular region	267.44	154.657	0.578286
H300020005	H300020005	ENSG00000106348	NM_000883;NM_001102605;NM_001102605;NM_001102605	3614	IMPDH1	Inosine-5'-monophosphate dehydrogenase 1 (IMP dehydrogenase 1)(EC 1.1.1.205)(IMPDH-I)(IMPD 1) [Source:UniProtKB/Swiss-Prot;Acc:P20839]	GO:0008152 metabolic process,GO:0007601 visual perception,GO:0055114 oxidation reduction,GO:0050896 response to stimulus,GO:0006164 purine nucleotide biosynthetic process,GO:0046651 lymphocyte proliferation,GO:0006177 GMP biosynthetic process	GO:0046872 metal ion binding,GO:0003824 catalytic activity,GO:0016491 oxidoreductase activity,GO:0030955 potassium ion binding,GO:0003938 IMP dehydrogenase activity	GO:0005829 cytosol	79.5569	46.026	0.578529
H300001286	H300001286	ENSG00000099769	NM_004970	3483	IGFALS	Insulin-like growth factor-binding protein complex acid labile chain Precursor (ALS) [Source:UniProtKB/Swiss-Prot;Acc:P35858]	GO:0007165 signal transduction,GO:0007155 cell adhesion	GO:0005515 protein binding,GO:0008022 protein C-terminus binding,GO:0005520 insulin-like growth factor binding,GO:0008022 protein C-terminus binding,GO:0005520 insulin-like growth factor binding	GO:0005576 extracellular region,GO:0005792 microsome,GO:0005625 soluble fraction,GO:0005615 extracellular space,GO:0042567 insulin-like growth factor ternary complex,GO:0005792 microsome,GO:0042567 insulin-like growth factor ternary complex	51.7859	29.9604	0.578544
opHsV0400006778	opHsV0400006778	ENSG00000143620	NM_005227;NM_005227	1945	EFNA4	Ephrin-A4 Precursor (EPH-related receptor tyrosine kinase ligand 4)(LERK-4) [Source:UniProtKB/Swiss-Prot;Acc:P52798]	-	-	GO:0016020 membrane	39.1318	22.641	0.578584
AHsV10002237	AHsV10002237	-	NM_002281.3	3887	KRT81	Keratin, type II cuticular Hb1 (Type II hair keratin Hb1)(Keratin, hair, basic, 1)(ghHKb1)(ghHb1)(Keratin-81)(K81)(K2.9)(MLN 137) [Source:UniProtKB/Swiss-Prot;Acc:Q14533]	-	GO:0005198 structural molecule activity,GO:0005515 protein binding	GO:0045095 keratin filament	196.884	114.087	0.579463
opHsV0400003293	opHsV0400003293	ENSG00000188042	NM_005737;NM_005737	10123	ARL4C	ADP-ribosylation factor-like protein 4C (ADP-ribosylation factor-like protein 7)(ADP-ribosylation factor-like protein LAK) [Source:UniProtKB/Swiss-Prot;Acc:P56559]	GO:0015031 protein transport,GO:0007264 small GTPase mediated signal transduction,GO:0006886 intracellular protein transport	GO:0000166 nucleotide binding,GO:0005525 GTP binding,GO:0003924 GTPase activity	GO:0005634 nucleus,GO:0005622 intracellular	561.859	325.636	0.57957
H300002487	H300002487	ENSG00000187446	NM_007236	11261	AC012652.1	Calcium-binding protein p22 (Calcium-binding protein CHP)(Calcineurin homologous protein)(Calcineurin B homolog) [Source:UniProtKB/Swiss-Prot;Acc:Q99653]	GO:0006813 potassium ion transport,GO:0007264 small GTPase mediated signal transduction,GO:0001539 ciliary or flagellar motility	GO:0005509 calcium ion binding,GO:0015459 potassium channel regulator activity	GO:0005737 cytoplasm,GO:0043231 intracellular membrane-bounded organelle,GO:0009288 flagellin-based flagellum	35.6355	20.6784	0.580275
H200002641	H200002641	ENSG00000169902	NM_003596	8460	TPST1	Protein-tyrosine sulfotransferase 1 (EC 2.8.2.20)(Tyrosylprotein sulfotransferase-1)(TPST-1) [Source:UniProtKB/Swiss-Prot;Acc:O60507]	GO:0006954 inflammatory response,GO:0006478 peptidyl-tyrosine sulfation	GO:0016740 transferase activity,GO:0008476 protein-tyrosine sulfotransferase activity	GO:0016021 integral to membrane,GO:0016020 membrane,GO:0005624 membrane fraction,GO:0005794 Golgi apparatus,GO:0000139 Golgi membrane	73.0136	42.3757	0.580381
H300012008	H300012008	ENSG00000097007	NM_005157;NM_005157	25	ABL1	Proto-oncogene tyrosine-protein kinase ABL1 (EC 2.7.10.2)(Abelson murine leukemia viral oncogene homolog 1)(c-ABL)(p150) [Source:UniProtKB/Swiss-Prot;Acc:P00519]	GO:0006468 protein amino acid phosphorylation	GO:0005515 protein binding,GO:0005524 ATP binding,GO:0016301 kinase activity,GO:0004872 receptor activity,GO:0004674 protein serine/threonine kinase activity,GO:0004713 protein tyrosine kinase activity,GO:0004672 protein kinase activity,GO:0004715 non-membrane spanning protein tyrosine kinase activity,GO:0035014 phosphoinositide 3-kinase regulator activity	GO:0005942 phosphoinositide 3-kinase complex	45.2653	26.2788	0.58055
H200006289	H200006289	ENSG00000127884	NM_004092	1892	ECHS1	Enoyl-CoA hydratase, mitochondrial Precursor (EC 4.2.1.17)(Short chain enoyl-CoA hydratase)(SCEH)(Enoyl-CoA hydratase 1) [Source:UniProtKB/Swiss-Prot;Acc:P30084]	GO:0008152 metabolic process,GO:0006629 lipid metabolic process,GO:0006631 fatty acid metabolic process,GO:0006635 fatty acid beta-oxidation	GO:0005515 protein binding,GO:0016829 lyase activity,GO:0003824 catalytic activity,GO:0004300 enoyl-CoA hydratase activity	GO:0005739 mitochondrion,GO:0005759 mitochondrial matrix	457.017	265.423	0.580773
AHsV10001375	AHsV10001375	-	NM_004965.6	3150	HMGN1	Non-histone chromosomal protein HMG-14 (High-mobility group nucleosome-binding domain-containing protein 1) [Source:UniProtKB/Swiss-Prot;Acc:P05114]	-	GO:0003677 DNA binding	GO:0000785 chromatin,GO:0005634 nucleus	2817.95	1636.65	0.580794
H200017402	H200017402	ENSG00000118017	NM_016161	51146	A4GNT	Alpha-1,4-N-acetylglucosaminyltransferase (Alpha4GnT)(EC 2.4.1.-) [Source:UniProtKB/Swiss-Prot;Acc:Q9UNA3]	GO:0005975 carbohydrate metabolic process,GO:0006493 protein amino acid O-linked glycosylation,GO:0009101 glycoprotein biosynthetic process	GO:0016757 transferase activity, transferring glycosyl groups,GO:0008378 galactosyltransferase activity,GO:0008375 acetylglucosaminyltransferase activity	GO:0016021 integral to membrane,GO:0016020 membrane,GO:0005634 nucleus,GO:0005624 membrane fraction,GO:0005737 cytoplasm,GO:0005794 Golgi apparatus,GO:0000139 Golgi membrane,GO:0005730 nucleolus,GO:0005795 Golgi stack	239.619	139.177	0.580826
AHsV10000912	AHsV10000912	-	NM_178026.2	2686	GGT7	Gamma-glutamyltransferase 7 Precursor (EC 2.3.2.2)(Gamma-glutamyltranspeptidase 7)(GGT 7)(Gamma-glutamyltransferase-like 3)(Gamma-glutamyltransferase-like 5) [Contains Gamma-glutamyltransferase 7 heavy chain;Gamma-glutamyltransferase 7 light chain] [Sourc	GO:0006750 glutathione biosynthetic process	GO:0003840 gamma-glutamyltransferase activity,GO:0008415 acyltransferase activity,GO:0016740 transferase activity	GO:0016020 membrane,GO:0016021 integral to membrane	92.1038	53.502	0.580888
H200002363	H200002363	ENSG00000178980	-	6415	SEPW1	Selenoprotein W (SelW) [Source:UniProtKB/Swiss-Prot;Acc:P63302]	GO:0045454 cell redox homeostasis	GO:0008430 selenium binding	GO:0005737 cytoplasm	962.954	559.678	0.581209
H300022457	H300022457	ENSG00000114026	NM_016828;NM_016828;NM_016821;NM_016821	4968	OGG1	N-glycosylase/DNA lyase [Includes 8-oxoguanine DNA glycosylase(EC 3.2.2.-);DNA-(apurinic or apyrimidinic site) lyase(AP lyase)(EC 4.2.99.18)] [Source:UniProtKB/Swiss-Prot;Acc:O15527]	GO:0006289 nucleotide-excision repair,GO:0006281 DNA repair,GO:0006284 base-excision repair	GO:0003677 DNA binding,GO:0003824 catalytic activity,GO:0003684 damaged DNA binding,GO:0008534 oxidized purine base lesion DNA N-glycosylase activity	GO:0005634 nucleus,GO:0005622 intracellular	52.7348	30.6848	0.581869
H200020113	H200020113	ENSG00000099330	NM_024578	79629	OCEL1	Occludin/ELL domain-containing protein 1 [Source:UniProtKB/Swiss-Prot;Acc:Q9H607]	-	-	-	45.4186	26.4705	0.582813
H300022857	H300022857	ENSG00000215788	NM_003790;NM_003790;NM_148967;NM_148967;NM_148970	8718	TNFRSF25	Tumor necrosis factor receptor superfamily member 25 Precursor (WSL-1 protein)(Apoptosis-mediating receptor DR3)(Apoptosis-mediating receptor TRAMP)(Death domain receptor 3)(WSL protein)(Apoptosis-inducing receptor AIR)(Apo-3)(Lymphocyte-associated receptor of death)(LARD) [Source:UniProtKB/Swiss-Prot;Acc:Q93038]	GO:0007165 signal transduction,GO:0006955 immune response,GO:0006915 apoptosis	GO:0005515 protein binding,GO:0004872 receptor activity,GO:0004888 transmembrane receptor activity	GO:0016020 membrane	146.709	85.5153	0.582891
H300021149	H300021149	ENSG00000167851	NM_007261	-	CD300A	CMRF35-like molecule 8 Precursor (CLM-8)(CMRF35-H)(CMRF35-H9)(CMRF-35-H9)(Inhibitory receptor protein 60)(IRp60)(IRC1/IRC2)(NK inhibitory receptor)(CD300 antigen-like family member A)(CD300a antigen) [Source:UniProtKB/Swiss-Prot;Acc:Q9UGN4]	-	-	-	204.925	119.486	0.583074
CHsGV10000764	CHsGV10000764	-	NM_024686.4	79739	TTLL7	Tubulin polyglutamylase TTLL7 (EC 6.-.-.-)(Tubulin--tyrosine ligase-like protein 7)(Testis development protein NYD-SP30) [Source:UniProtKB/Swiss-Prot;Acc:Q6ZT98]	GO:0007275 multicellular organismal development,GO:0030154 cell differentiation,GO:0007399 nervous system development,GO:0006464 protein modification process	GO:0004835 tubulin-tyrosine ligase activity,GO:0016874 ligase activity	GO:0030425 dendrite,GO:0043204 perikaryon,GO:0005932 microtubule basal body,GO:0005929 cilium	156.408	91.2933	0.583688
opHsV0400000126	opHsV0400000126	ENSG00000117400	NM_005373	4352	MPL	Thrombopoietin receptor Precursor (TPO-R)(Myeloproliferative leukemia protein)(C-mpl)(CD110 antigen) [Source:UniProtKB/Swiss-Prot;Acc:P40238]	GO:0008283 cell proliferation,GO:0007166 cell surface receptor linked signal transduction	GO:0004896 hematopoietin/interferon-class (D200-domain) cytokine receptor activity	GO:0005886 plasma membrane,GO:0016020 membrane,GO:0005887 integral to plasma membrane	38.8438	22.6753	0.583757
AHsV10003233	AHsV10003233	-	NM_003310.2	7260	TSSC1	Protein TSSC1 (Tumor-suppressing subchromosomal transferable fragment candidate gene 1 protein)(Tumor-suppressing STF cDNA 1 protein) [Source:UniProtKB/Swiss-Prot;Acc:Q53HC9]	-	GO:0005515 protein binding	-	72.7719	42.4878	0.583849
H300018388	H300018388	ENSG00000015676	NM_015332;NM_015332	23386	NUDCD3	NudC domain-containing protein 3 [Source:UniProtKB/Swiss-Prot;Acc:Q8IVD9]	-	-	-	59.6124	34.8174	0.584064
H300019523	H300019523	ENSG00000138378	NM_003151;NM_003151	6775	STAT4	Signal transducer and activator of transcription 4 [Source:UniProtKB/Swiss-Prot;Acc:Q14765]	GO:0007165 signal transduction,GO:0006355 regulation of transcription, DNA-dependent,GO:0008283 cell proliferation,GO:0019221 cytokine and chemokine mediated signaling pathway,GO:0045449 regulation of transcription,GO:0007259 JAK-STAT cascade	GO:0005509 calcium ion binding,GO:0005515 protein binding,GO:0003700 transcription factor activity,GO:0004871 signal transducer activity	GO:0005634 nucleus,GO:0005737 cytoplasm	127.815	74.6876	0.584341
H200000320	H200000320	ENSG00000010278	NM_001769	928	CD9	CD9 antigen (p24)(Leukocyte antigen MIC3)(Motility-related protein)(MRP-1)(Tetraspanin-29)(Tspan-29)(5H9 antigen)(Cell growth-inhibiting gene 2 protein)(CD9 antigen) [Source:UniProtKB/Swiss-Prot;Acc:P21926]	GO:0007155 cell adhesion,GO:0030168 platelet activation,GO:0006928 cell motion,GO:0007342 fusion of sperm to egg plasma membrane,GO:0030913 paranodal junction assembly	GO:0005515 protein binding	GO:0005886 plasma membrane,GO:0016021 integral to membrane,GO:0016020 membrane,GO:0005887 integral to plasma membrane,GO:0031092 platelet alpha granule membrane	97.6748	57.0907	0.584497
H200011482	H200011482	ENSG00000167100	NM_174920;NM_174920	201191	SAMD14	Sterile alpha motif domain-containing protein 14 [Source:UniProtKB/Swiss-Prot;Acc:Q8IZD0]	-	-	-	45.2196	26.4343	0.584577
H200013305	H200013305	ENSG00000125257	NM_005845	10257	ABCC4	Multidrug resistance-associated protein 4 (ATP-binding cassette sub-family C member 4)(MRP/cMOAT-related ABC transporter)(Multi-specific organic anion transporter B)(MOAT-B) [Source:UniProtKB/Swiss-Prot;Acc:O15439]	GO:0006811 ion transport,GO:0008150 biological_process,GO:0006810 transport	GO:0000166 nucleotide binding,GO:0005524 ATP binding,GO:0017111 nucleoside-triphosphatase activity,GO:0005254 chloride channel activity,GO:0016887 ATPase activity,GO:0042626 ATPase activity, coupled to transmembrane movement of substances,GO:0016404 15-hydroxyprostaglandin dehydrogenase (NAD+) activity	GO:0005886 plasma membrane,GO:0016021 integral to membrane,GO:0016020 membrane,GO:0005624 membrane fraction,GO:0005575 cellular_component,GO:0031088 platelet dense granule membrane	164.887	96.3903	0.584584
H200008058	H200008058	ENSG00000169896	-	3684	ITGAM	Integrin alpha-M Precursor (Cell surface glycoprotein MAC-1 subunit alpha)(CR-3 alpha chain)(Leukocyte adhesion receptor MO1)(Neutrophil adherence receptor)(CD11 antigen-like family member B)(CD11b antigen) [Source:UniProtKB/Swiss-Prot;Acc:P11215]	GO:0007155 cell adhesion,GO:0007229 integrin-mediated signaling pathway	GO:0000287 magnesium ion binding,GO:0005509 calcium ion binding,GO:0005515 protein binding,GO:0004872 receptor activity,GO:0046982 protein heterodimerization activity,GO:0001948 glycoprotein binding,GO:0046982 protein heterodimerization activity	GO:0016021 integral to membrane,GO:0016020 membrane,GO:0005634 nucleus,GO:0005737 cytoplasm,GO:0005794 Golgi apparatus,GO:0008305 integrin complex	387.22	226.387	0.584646
H300006615	H300006615	ENSG00000177586	-	-	AC107918.5	-	-	-	-	44.7174	26.1512	0.584811
CHsGV10003647	CHsGV10003647	-	NM_001992.3	2149	F2R	Proteinase-activated receptor 1 Precursor (PAR-1)(Thrombin receptor)(Coagulation factor II receptor) [Source:UniProtKB/Swiss-Prot;Acc:P25116]	GO:0043123 positive regulation of I-kappaB kinase/NF-kappaB cascade,GO:0007186 G-protein coupled receptor protein signaling pathway,GO:0051209 release of sequestered calcium ion into cytosol,GO:0008285 negative regulation of cell proliferation,GO:0043410 positive regulation of MAPKKK cascade,GO:0032967 positive regulation of collagen biosynthetic process,GO:0030335 positive regulation of cell mig…	GO:0005102 receptor binding,GO:0004872 receptor activity,GO:0004930 G-protein coupled receptor activity,GO:0015057 thrombin receptor activity	GO:0016021 integral to membrane,GO:0005887 integral to plasma membrane,GO:0005886 plasma membrane,GO:0005901 caveola,GO:0031094 platelet dense tubular network,GO:0005794 Golgi apparatus,GO:0005886 plasma membrane,GO:0045211 postsynaptic membrane,GO:0031594 neuromuscular junction	43.3844	25.3792	0.584985
H300018715	H300018715	ENSG00000104368	NM_033011;NM_033011;NM_033011;NM_033011	-	PLAT	Tissue-type plasminogen activator Precursor (t-plasminogen activator)(t-PA)(tPA)(EC 3.4.21.68)(Alteplase)(Reteplase) [Contains Tissue-type plasminogen activator chain A;Tissue-type plasminogen activator chain B] [Source:UniProtKB/Swiss-Prot;Acc:P00750]	-	GO:0005509 calcium ion binding	GO:0005576 extracellular region	60.986	35.6842	0.585121
H300020585	H300020585	ENSG00000155329	NM_017665	-	ZCCHC10	Zinc finger CCHC domain-containing protein 10 [Source:UniProtKB/Swiss-Prot;Acc:Q8TBK6]	-	GO:0008270 zinc ion binding,GO:0046872 metal ion binding,GO:0003676 nucleic acid binding	-	65.1464	38.1209	0.585157
opHsV0400002090	opHsV0400002090	ENSG00000215149	-	-	AC026741.6	-	-	-	-	50.2075	29.4034	0.585637
H200013894	H200013894	ENSG00000173846	NM_004073	1263	PLK3	Serine/threonine-protein kinase PLK3 (EC 2.7.11.21)(Polo-like kinase 3)(PLK-3)(Cytokine-inducible serine/threonine-protein kinase)(FGF-inducible kinase)(Proliferation-related kinase) [Source:UniProtKB/Swiss-Prot;Acc:Q9H4B4]	GO:0006468 protein amino acid phosphorylation,GO:0007049 cell cycle	GO:0016740 transferase activity,GO:0005515 protein binding,GO:0000166 nucleotide binding,GO:0005524 ATP binding,GO:0004674 protein serine/threonine kinase activity,GO:0004713 protein tyrosine kinase activity,GO:0004672 protein kinase activity,GO:0042801 polo kinase kinase activity	GO:0016020 membrane,GO:0030425 dendrite,GO:0030425 dendrite	55.871	32.7222	0.585675
CHsGV10001083	CHsGV10001083	-	NM_016343.3	1063	CENPF	centromere protein F [Source:RefSeq peptide;Acc:NP_057427]	GO:0007507 heart development,GO:0008284 positive regulation of cell proliferation,GO:0043066 negative regulation of apoptosis,GO:0070201 regulation of establishment of protein localization,GO:0016202 regulation of striated muscle tissue development,GO:0032886 regulation of microtubule-based process,GO:0045787 positive regulation of cell cycle,GO:0002724 regulation of T cell cytokine production,GO…	GO:0005515 protein binding	GO:0005737 cytoplasm,GO:0005802 trans-Golgi network,GO:0048471 perinuclear region of cytoplasm,GO:0005813 centrosome,GO:0045120 pronucleus,GO:0000776 kinetochore,GO:0055037 recycling endosome	34.6982	20.3256	0.585783
H300020305	H300020305	ENSG00000145335	NM_007308;NM_007308;NM_000345;NM_000345	6622	SNCA	Alpha-synuclein (Non-A beta component of AD amyloid)(Non-A4 component of amyloid precursor)(NACP) [Source:UniProtKB/Swiss-Prot;Acc:P37840]	GO:0006916 anti-apoptosis,GO:0007417 central nervous system development,GO:0048169 regulation of long-term neuronal synaptic plasticity,GO:0006644 phospholipid metabolic process,GO:0042493 response to drug,GO:0042416 dopamine biosynthetic process,GO:0001963 synaptic transmission, dopaminergic,GO:0040012 regulation of locomotion,GO:0014059 regulation of dopamine secretion,GO:0001956 positive regul…	GO:0042802 identical protein binding	GO:0016020 membrane,GO:0005634 nucleus,GO:0005737 cytoplasm,GO:0005829 cytosol,GO:0019717 synaptosome	125.186	73.3757	0.586134
AHsV10001987	AHsV10001987	-	NM_178130.2	347736	TXNDC6	Thioredoxin domain-containing protein 6 (Thioredoxin-like protein 2)(Txl-2) [Source:UniProtKB/Swiss-Prot;Acc:Q86XW9]	GO:0006183 GTP biosynthetic process,GO:0006228 UTP biosynthetic process,GO:0006241 CTP biosynthetic process,GO:0045454 cell redox homeostasis	GO:0004550 nucleoside diphosphate kinase activity,GO:0005524 ATP binding	-	52.9171	31.0338	0.586461
H200000439	H200000439	ENSG00000088256	NM_002067	2767	GNA11	Guanine nucleotide-binding protein subunit alpha-11 (G-protein subunit alpha-11)(G alpha-11)(Guanine nucleotide-binding protein G(y) subunit alpha) [Source:UniProtKB/Swiss-Prot;Acc:P29992]	GO:0007165 signal transduction,GO:0007186 G-protein coupled receptor protein signaling pathway,GO:0048066 pigmentation during development,GO:0007507 heart development,GO:0001501 skeletal development,GO:0006471 protein amino acid ADP-ribosylation,GO:0001508 regulation of action potential,GO:0045634 regulation of melanocyte differentiation,GO:0060158 dopamine receptor, phospholipase C activating pa…	GO:0000166 nucleotide binding,GO:0005525 GTP binding,GO:0003924 GTPase activity,GO:0004871 signal transducer activity,GO:0019001 guanyl nucleotide binding	GO:0005886 plasma membrane,GO:0005737 cytoplasm	38.3791	22.5354	0.587178
H300018430	H300018430	ENSG00000016391	NM_018397	55349	CHDH	Choline dehydrogenase, mitochondrial Precursor (CHD)(CDH)(EC 1.1.99.1) [Source:UniProtKB/Swiss-Prot;Acc:Q8NE62]	GO:0055114 oxidation reduction,GO:0006066 cellular alcohol metabolic process	GO:0050660 FAD binding,GO:0016614 oxidoreductase activity, acting on CH-OH group of donors,GO:0008812 choline dehydrogenase activity,GO:0008812 choline dehydrogenase activity	GO:0005739 mitochondrion,GO:0005743 mitochondrial inner membrane,GO:0005743 mitochondrial inner membrane	63.9776	37.57	0.587236
DHsGV10000715	DHsGV10000715	-	-	100293608	AL645728.1	HSPC088 Fragment [Source:UniProtKB/TrEMBL;Acc:Q9P0E8]	-	-	-	81.1119	47.6321	0.58724
CHsGV10001513	CHsGV10001513	-	NM_173164.1;NM_173163.1;NM_004555.2;NM_173165.1	4775	NFATC3	Nuclear factor of activated T-cells, cytoplasmic 3 (NF-ATc3)(NFATc3)(T-cell transcription factor NFAT4)(NF-AT4)(NFATx) [Source:UniProtKB/Swiss-Prot;Acc:Q12968]	GO:0045449 regulation of transcription	GO:0003700 transcription factor activity	GO:0005634 nucleus	89.8589	52.7728	0.587285
opHsV0400001852	opHsV0400001852	ENSG00000183020	-	161	AP2A2	AP-2 complex subunit alpha-2 (Adapter-related protein complex 2 alpha-2 subunit)(Adaptor protein complex AP-2 subunit alpha-2)(Alpha2-adaptin)(Plasma membrane adaptor HA2/AP2 adaptin alpha C subunit)(Alpha-adaptin C)(Clathrin assembly protein complex 2 alpha-C large chain)(100 kDa coated vesicle protein C)(Huntingtin-interacting protein J)(Huntingtin yeast partner J) [Source:UniProtKB/Swiss-Prot;…	GO:0015031 protein transport,GO:0006897 endocytosis,GO:0006886 intracellular protein transport,GO:0016192 vesicle-mediated transport,GO:0050690 regulation of defense response to virus by virus	GO:0005515 protein binding,GO:0005488 binding,GO:0008565 protein transporter activity,GO:0008289 lipid binding,GO:0005515 protein binding	GO:0005886 plasma membrane,GO:0016020 membrane,GO:0005829 cytosol,GO:0005905 coated pit,GO:0030131 clathrin adaptor complex,GO:0030117 membrane coat,GO:0030122 AP-2 adaptor complex	61.2021	35.9517	0.587425
H200006543	H200006543	ENSG00000023330	NM_199166;NM_000688	211	ALAS1	5-aminolevulinate synthase, nonspecific, mitochondrial Precursor (EC 2.3.1.37)(5-aminolevulinic acid synthase)(Delta-aminolevulinate synthase)(Delta-ALA synthetase)(ALAS-H) [Source:UniProtKB/Swiss-Prot;Acc:P13196]	GO:0008152 metabolic process,GO:0009058 biosynthetic process,GO:0033014 tetrapyrrole biosynthetic process,GO:0006783 heme biosynthetic process	GO:0008415 acyltransferase activity,GO:0016740 transferase activity,GO:0030170 pyridoxal phosphate binding,GO:0016769 transferase activity, transferring nitrogenous groups,GO:0003870 5-aminolevulinate synthase activity	GO:0005739 mitochondrion,GO:0005759 mitochondrial matrix	467.72	274.79	0.587509
H300001332	H300001332	ENSG00000171396	NM_032524	84616	KRTAP4-4	Keratin-associated protein 4-4 (Keratin-associated protein 4.4)(Ultrahigh sulfur keratin-associated protein 4.4)(Keratin-associated protein 4-13)(Keratin-associated protein 4.13)(Ultrahigh sulfur keratin-associated protein 4.13) [Source:UniProtKB/Swiss-Prot;Acc:Q9BYR3]	-	GO:0004872 receptor activity	GO:0045095 keratin filament	116.993	68.8232	0.588268
DHsGV10002602	DHsGV10002602	-	-	100292648	-	-	-	-	-	68.0773	40.1516	0.589794
H300014118	H300014118	ENSG00000048740	NM_001025076	10659	CUGBP2	CUG-BP- and ETR-3-like factor 2 (CELF-2)(Bruno-like protein 3)(RNA-binding protein BRUNOL-3)(CUG triplet repeat RNA-binding protein 2)(CUG-BP2)(ELAV-type RNA-binding protein 3)(ETR-3)(Neuroblastoma apoptosis-related RNA-binding protein)(hNAPOR) [Source:UniProtKB/Swiss-Prot;Acc:O95319]	GO:0006397 mRNA processing,GO:0008016 regulation of heart contraction,GO:0042309 homoiothermy,GO:0050826 response to freezing	GO:0005515 protein binding,GO:0000166 nucleotide binding,GO:0003676 nucleic acid binding,GO:0003723 RNA binding,GO:0050825 ice binding	GO:0005634 nucleus,GO:0005737 cytoplasm	228.521	134.891	0.59028
opHsV0400000668	opHsV0400000668	ENSG00000165795	NM_201539;NM_201539;NM_201539;NM_201539;NM_201538;NM_201538;NM_201538;NM_201538;NM_016250	57447	NDRG2	Protein NDRG2 (Protein Syld709613) [Source:UniProtKB/Swiss-Prot;Acc:Q9UN36]	GO:0007275 multicellular organismal development,GO:0007399 nervous system development,GO:0030154 cell differentiation	GO:0003674 molecular_function	GO:0005634 nucleus,GO:0005737 cytoplasm,GO:0005829 cytosol,GO:0005813 centrosome	36.0938	21.308	0.590351
H200001176	H200001176	ENSG00000172725	NM_020441;NM_020441	57175	CORO1B	Coronin-1B (Coronin-2) [Source:UniProtKB/Swiss-Prot;Acc:Q9BR76]	-	GO:0005515 protein binding,GO:0003779 actin binding	GO:0005856 cytoskeleton,GO:0005737 cytoplasm	110.155	65.0644	0.590661
DHsGV10001081	DHsGV10001081	-	-	100294462	LOC100294462	-	-	-	-	45.0177	26.6035	0.590957
H300020772	H300020772	ENSG00000161031	NM_052890	-	PGLYRP2	N-acetylmuramoyl-L-alanine amidase Precursor (EC 3.5.1.28)(Peptidoglycan recognition protein long)(PGRP-L)(Peptidoglycan recognition protein 2) [Source:UniProtKB/Swiss-Prot;Acc:Q96PD5]	GO:0009253 peptidoglycan catabolic process	GO:0005515 protein binding,GO:0008745 N-acetylmuramoyl-L-alanine amidase activity	-	34.2936	20.3009	0.591972
H200014422	H200014422	ENSG00000175294	NM_053054	117144	CATSPER1	Cation channel sperm-associated protein 1 (CatSper1)(hCatSper) [Source:UniProtKB/Swiss-Prot;Acc:Q8NEC5]	GO:0007165 signal transduction,GO:0006811 ion transport,GO:0007275 multicellular organismal development,GO:0030154 cell differentiation,GO:0007283 spermatogenesis,GO:0006935 chemotaxis,GO:0006816 calcium ion transport,GO:0007342 fusion of sperm to egg plasma membrane,GO:0001539 ciliary or flagellar motility,GO:0030317 sperm motility,GO:0051925 regulation of calcium ion transport via voltage-gated…	GO:0005509 calcium ion binding,GO:0005515 protein binding,GO:0005244 voltage-gated ion channel activity,GO:0004871 signal transducer activity,GO:0005216 ion channel activity,GO:0005245 voltage-gated calcium channel activity	GO:0005886 plasma membrane,GO:0016021 integral to membrane,GO:0016020 membrane,GO:0005929 cilium,GO:0019861 flagellum	90.8122	53.7675	0.592074
H200019950	H200019950	ENSG00000173991	NM_003673	8557	TCAP	Telethonin (Titin cap protein) [Source:UniProtKB/Swiss-Prot;Acc:O15273]	GO:0006950 response to stress,GO:0006461 protein complex assembly,GO:0045214 sarcomere organization,GO:0007512 adult heart development,GO:0003009 skeletal muscle contraction,GO:0030240 muscle thin filament assembly,GO:0030241 muscle thick filament assembly,GO:0048739 cardiac muscle fiber development,GO:0050982 detection of mechanical stimulus,GO:0055008 cardiac muscle morphogenesis,GO:0060048 car…	GO:0047485 protein N-terminus binding,GO:0008307 structural constituent of muscle,GO:0042301 phosphate binding,GO:0031432 titin binding	GO:0005737 cytoplasm,GO:0030018 Z disc	36.3221	21.5102	0.592207
AHsV10000458	AHsV10000458	-	NM_006457.3	10611	PDLIM5	PDZ and LIM domain protein 5 (Enigma homolog)(Enigma-like PDZ and LIM domains protein) [Source:UniProtKB/Swiss-Prot;Acc:Q96HC4]	-	GO:0003779 actin binding,GO:0004499 flavin-containing monooxygenase activity,GO:0005080 protein kinase C binding,GO:0005515 protein binding,GO:0008270 zinc ion binding,GO:0042805 actinin binding,GO:0046872 metal ion binding,GO:0050660 FAD binding,GO:00506	GO:0005624 membrane fraction,GO:0005829 cytosol,GO:0015629 actin cytoskeleton,GO:0030018 Z disc,GO:0005829 cytosol,GO:0005624 membrane fraction	100.064	59.2629	0.592253
H200000797	H200000797	ENSG00000087095	NM_016231	-	NLK	Serine/threonine kinase NLK (EC 2.7.11.24)(Nemo-like kinase)(Protein LAK1) [Source:UniProtKB/Swiss-Prot;Acc:Q9UBE8]	GO:0006468 protein amino acid phosphorylation,GO:0006355 regulation of transcription, DNA-dependent,GO:0007243 protein kinase cascade,GO:0046777 protein amino acid autophosphorylation,GO:0030178 negative regulation of Wnt receptor signaling pathway,GO:0042309 homoiothermy,GO:0050826 response to freezing	GO:0016740 transferase activity,GO:0000287 magnesium ion binding,GO:0005515 protein binding,GO:0000166 nucleotide binding,GO:0005524 ATP binding,GO:0004674 protein serine/threonine kinase activity,GO:0004713 protein tyrosine kinase activity,GO:0004672 protein kinase activity,GO:0004707 MAP kinase activity,GO:0050825 ice binding	GO:0005634 nucleus,GO:0005737 cytoplasm	72.3012	42.8306	0.592391
CHsGV10000708	CHsGV10000708	-	NM_015965.5;NM_198537.2	374887	NDUFA13	YjeF N-terminal domain-containing protein 3 (YjeF_N3)(hYjeF_N3) [Source:UniProtKB/Swiss-Prot;Acc:A6XGL0]	-	-	-	95.3471	56.5048	0.592622
H200007464	H200007464	ENSG00000125910	NM_003775	8698	S1PR4	Sphingosine 1-phosphate receptor 4 (S1P receptor 4)(S1P4)(Sphingosine 1-phosphate receptor Edg-6)(S1P receptor Edg-6)(Endothelial differentiation G-protein coupled receptor 6) [Source:UniProtKB/Swiss-Prot;Acc:O95977]	GO:0007165 signal transduction,GO:0007186 G-protein coupled receptor protein signaling pathway,GO:0006955 immune response,GO:0007202 activation of phospholipase C activity,GO:0007189 G-protein signaling, adenylate cyclase activating pathway,GO:0007204 elevation of cytosolic calcium ion concentration	GO:0004872 receptor activity,GO:0004930 G-protein coupled receptor activity,GO:0008289 lipid binding,GO:0001619 lysosphingolipid and lysophosphatidic acid receptor activity,GO:0004949 cannabinoid receptor activity	GO:0005886 plasma membrane,GO:0016021 integral to membrane,GO:0005887 integral to plasma membrane	160.582	95.2487	0.593145
H200009479	H200009479	ENSG00000196743	NM_000405	2760	GM2A	Ganglioside GM2 activator Precursor (GM2-AP)(Cerebroside sulfate activator protein)(Shingolipid activator protein 3)(SAP-3) [Contains Ganglioside GM2 activator isoform short] [Source:UniProtKB/Swiss-Prot;Acc:P17900]	GO:0006869 lipid transport,GO:0050885 neuromuscular process controlling balance,GO:0050877 neurological system process,GO:0007611 learning or memory,GO:0019915 sequestering of lipid,GO:0006689 ganglioside catabolic process,GO:0030149 sphingolipid catabolic process,GO:0009313 oligosaccharide catabolic process,GO:0019377 glycolipid catabolic process,GO:0051345 positive regulation of hydrolase activ…	GO:0005319 lipid transporter activity,GO:0016004 phospholipase activator activity,GO:0030290 sphingolipid activator protein activity,GO:0032428 beta-N-acetylgalactosaminidase activity,GO:0005319 lipid transporter activity,GO:0016004 phospholipase activator activity,GO:0032428 beta-N-acetylgalactosaminidase activity	GO:0005737 cytoplasm,GO:0005739 mitochondrion,GO:0005764 lysosome,GO:0009898 internal side of plasma membrane,GO:0045179 apical cortex,GO:0005889 hydrogen:potassium-exchanging ATPase complex,GO:0005737 cytoplasm,GO:0005764 lysosome,GO:0009898 internal side of plasma membrane,GO:0005889 hydrogen:potassium-exchanging ATPase complex,GO:0045179 apical cortex	386.983	229.745	0.593683
CHsGV10003554	CHsGV10003554	-	NM_021945.5;NM_015482.1	63027	SLC22A23	Solute carrier family 22 member 23 [Source:UniProtKB/Swiss-Prot;Acc:A1A5C7]	-	-	-	233.528	138.651	0.593724
CHsGV10003165	CHsGV10003165	-	NM_152564.3;NM_015243.2;NM_181661.2;NM_017890.3	157680	VPS13B	Vacuolar protein sorting-associated protein 13B (Cohen syndrome protein 1) [Source:UniProtKB/Swiss-Prot;Acc:Q7Z7G8]	GO:0006508 proteolysis	GO:0008270 zinc ion binding,GO:0008237 metallopeptidase activity	-	42.052	24.9724	0.593846
H200014052	H200014052	ENSG00000109107	NM_005165;NM_005165	-	ALDOC	Fructose-bisphosphate aldolase C (EC 4.1.2.13)(Brain-type aldolase) [Source:UniProtKB/Swiss-Prot;Acc:P09972]	GO:0008152 metabolic process,GO:0006096 glycolysis	GO:0003824 catalytic activity,GO:0004332 fructose-bisphosphate aldolase activity	-	124.476	73.924	0.593881
H300000034	H300000034	ENSG00000212691	-	-	AC007163.3	-	-	-	-	151.108	89.7653	0.594049
opHsV0400001371	opHsV0400001371	ENSG00000177465	NM_152331	122970	ACOT4	Acyl-coenzyme A thioesterase 4 (Acyl-CoA thioesterase 4)(EC 3.1.2.2)(Peroxisomal acyl coenzyme A thioester hydrolase Ib)(Peroxisomal long-chain acyl-CoA thioesterase Ib)(PTE-Ib)(PTE-2b) [Source:UniProtKB/Swiss-Prot;Acc:Q8N9L9]	GO:0006629 lipid metabolic process,GO:0006637 acyl-CoA metabolic process,GO:0000038 very-long-chain fatty acid metabolic process,GO:0001676 long-chain fatty acid metabolic process,GO:0006104 succinyl-CoA metabolic process,GO:0032788 saturated monocarboxylic acid metabolic process,GO:0032789 unsaturated monocarboxylic acid metabolic process,GO:0043648 dicarboxylic acid metabolic process,GO:0046459…	GO:0016787 hydrolase activity,GO:0004091 carboxylesterase activity,GO:0016290 palmitoyl-CoA hydrolase activity,GO:0016790 thiolester hydrolase activity	GO:0005737 cytoplasm,GO:0005794 Golgi apparatus,GO:0005777 peroxisome,GO:0005730 nucleolus	104.027	61.8005	0.594083
H300019609	H300019609	ENSG00000181019	NM_001025434;NM_001025434;NM_001025434	1728	NQO1	NAD(P)H dehydrogenase [quinone] 1 (EC 1.6.5.2)(Quinone reductase 1)(NAD(P)H:quinone oxidoreductase 1)(QR1)(DT-diaphorase)(DTD)(Azoreductase)(Phylloquinone reductase)(Menadione reductase) [Source:UniProtKB/Swiss-Prot;Acc:P15559]	-	GO:0016491 oxidoreductase activity,GO:0009055 electron carrier activity,GO:0050662 coenzyme binding	-	177.757	105.639	0.594289
H300021099	H300021099	ENSG00000167081	NM_006195;NM_006195;NM_006195	-	PBX3	Pre-B-cell leukemia transcription factor 3 (Homeobox protein PBX3) [Source:UniProtKB/Swiss-Prot;Acc:P40426]	GO:0006355 regulation of transcription, DNA-dependent	GO:0003700 transcription factor activity,GO:0043565 sequence-specific DNA binding	GO:0005634 nucleus	34.4006	20.4508	0.594488
H200021261	H200021261	ENSG00000166527	NM_080387;NM_080387	-	CLEC4D	C-type lectin domain family 4 member D (C-type lectin superfamily member 8)(C-type lectin-like receptor 6)(CLEC-6) [Source:UniProtKB/Swiss-Prot;Acc:Q8WXI8]	-	GO:0005488 binding,GO:0005529 sugar binding	GO:0005634 nucleus,GO:0005737 cytoplasm	54.9735	32.6843	0.594546
CHsGV10000177	CHsGV10000177	-	NM_006949.2;NM_001127396.1	6813	STXBP2	Syntaxin-binding protein 2 (Unc-18 homolog 2)(Unc18-2)(Unc-18B) [Source:UniProtKB/Swiss-Prot;Acc:Q15833]	GO:0006904 vesicle docking during exocytosis,GO:0016192 vesicle-mediated transport	-	-	151.099	89.8368	0.594555
H200007240	H200007240	ENSG00000163207	NM_005547;NM_005547	3713	IVL	Involucrin [Source:UniProtKB/Swiss-Prot;Acc:P07476]	GO:0031424 keratinization,GO:0030216 keratinocyte differentiation,GO:0010224 response to UV-B,GO:0018149 peptide cross-linking,GO:0018153 isopeptide cross-linking via N6-(L-isoglutamyl)-L-lysine	GO:0005198 structural molecule activity,GO:0030674 protein binding, bridging	GO:0005737 cytoplasm,GO:0001533 cornified envelope	48.0672	28.5831	0.594649
opHsV0400004688	opHsV0400004688	ENSG00000219130	-	-	C21orf118	B lymphocyte activation-related protein BC-1514 [Source:UniProtKB/Swiss-Prot;Acc:Q96PM8]	-	-	-	70.7143	42.0996	0.595349
H300019434	H300019434	ENSG00000136141	NM_015116	-	LRCH1	Leucine-rich repeat and calponin homology domain-containing protein 1 (Calponin homology domain-containing protein 1)(Neuronal protein 81)(NP81) [Source:UniProtKB/Swiss-Prot;Acc:Q9Y2L9]	GO:0009401 phosphoenolpyruvate-dependent sugar phosphotransferase system	GO:0005515 protein binding,GO:0005351 sugar:hydrogen symporter activity	-	114.825	68.3867	0.595571
H200001904	H200001904	ENSG00000105669	NM_199444;NM_199444;NM_199444	11316	COPE	Coatomer subunit epsilon (Epsilon-coat protein)(Epsilon-COP) [Source:UniProtKB/Swiss-Prot;Acc:O14579]	GO:0006890 retrograde vesicle-mediated transport, Golgi to ER	GO:0005515 protein binding,GO:0005198 structural molecule activity	GO:0030126 COPI vesicle coat	600.538	357.699	0.59563
opHsV0400000352	opHsV0400000352	ENSG00000133302	NM_032290;NM_032290;NM_032290	-	ANKRD32	Ankyrin repeat domain-containing protein 32 (BRCT domain-containing protein 1) [Source:UniProtKB/Swiss-Prot;Acc:Q9BQI6]	-	-	GO:0005622 intracellular	47.2565	28.1559	0.595809
H200014077	H200014077	ENSG00000063854	NM_001040427;NM_001040427	3029	HAGH	Hydroxyacylglutathione hydrolase (EC 3.1.2.6)(Glyoxalase II)(Glx II) [Source:UniProtKB/Swiss-Prot;Acc:Q16775]	-	GO:0016787 hydrolase activity,GO:0008270 zinc ion binding,GO:0046872 metal ion binding,GO:0004416 hydroxyacylglutathione hydrolase activity	-	162.38	96.7692	0.595942
opHsV0400003652	opHsV0400003652	ENSG00000188112	-	100128918	C6orf132	Uncharacterized protein C6orf132 [Source:UniProtKB/Swiss-Prot;Acc:Q5T0Z8]	-	-	-	42.3487	25.2441	0.596101
DHsGV10004058	DHsGV10004058	-	-	644265	-	-	-	-	-	47.2101	28.1988	0.597304
H300005291	H300005291	ENSG00000179111	NM_032580	84667	HES7	Transcription factor HES-7 (Hairy and enhancer of split 7)(bHLH factor Hes7) [Source:UniProtKB/Swiss-Prot;Acc:Q9BYE0]	GO:0006355 regulation of transcription, DNA-dependent,GO:0007275 multicellular organismal development,GO:0000122 negative regulation of transcription from RNA polymerase II promoter,GO:0007498 mesoderm development,GO:0001501 skeletal development,GO:0045449 regulation of transcription,GO:0007219 Notch signaling pathway,GO:0001756 somitogenesis,GO:0048511 rhythmic process,GO:0035121 tail morphogene…	GO:0003677 DNA binding,GO:0030528 transcription regulator activity,GO:0016564 transcription repressor activity	GO:0005634 nucleus	70.7086	42.2528	0.597562
AHsV10002990	AHsV10002990	-	NM_005238.3	2113	ETS1	Protein C-ets-1 (p54) [Source:UniProtKB/Swiss-Prot;Acc:P14921]	GO:0006350 transcription,GO:0006355 regulation of transcription, DNA-dependent,GO:0006955 immune response,GO:0008285 negative regulation of cell proliferation,GO:0010552 positive regulation of specific transcription from RNA polymerase II promoter,GO:0030	GO:0003700 transcription factor activity,GO:0008134 transcription factor binding,GO:0043565 sequence-specific DNA binding	GO:0005634 nucleus	133.076	79.5491	0.597771
H200005669	H200005669	ENSG00000154589	NM_015364	23643	LY96	Lymphocyte antigen 96 Precursor (Protein MD-2)(ESOP-1) [Source:UniProtKB/Swiss-Prot;Acc:Q9Y6Y9]	GO:0006954 inflammatory response,GO:0006955 immune response,GO:0006968 cellular defense response,GO:0007166 cell surface receptor linked signal transduction,GO:0007249 I-kappaB kinase/NF-kappaB cascade	GO:0005515 protein binding,GO:0015026 coreceptor activity	GO:0005886 plasma membrane,GO:0005576 extracellular region	131.247	78.4825	0.597975
opHsV0400006151	opHsV0400006151	ENSG00000171656	NM_004454	2119	ETV5	ETS translocation variant 5 (Ets-related protein ERM) [Source:UniProtKB/Swiss-Prot;Acc:P41161]	GO:0006355 regulation of transcription, DNA-dependent,GO:0009887 organ morphogenesis,GO:0045941 positive regulation of transcription	GO:0003700 transcription factor activity,GO:0043565 sequence-specific DNA binding,GO:0016563 transcription activator activity	GO:0005634 nucleus	79.0287	47.27	0.598137
H300001761	H300001761	ENSG00000105851	NM_002649	5294	PIK3CG	Phosphatidylinositol-4,5-bisphosphate 3-kinase catalytic subunit gamma isoform (EC 2.7.1.153)(PI3-kinase p110 subunit gamma)(PtdIns-3-kinase subunit p110)(PI3Kgamma)(PI3K)(p120-PI3K) [Source:UniProtKB/Swiss-Prot;Acc:P48736]	GO:0006468 protein amino acid phosphorylation,GO:0007186 G-protein coupled receptor protein signaling pathway,GO:0048015 phosphoinositide-mediated signaling,GO:0046854 phosphoinositide phosphorylation,GO:0043066 negative regulation of apoptosis	GO:0016740 transferase activity,GO:0005515 protein binding,GO:0005488 binding,GO:0046934 phosphatidylinositol-4,5-bisphosphate 3-kinase activity,GO:0016773 phosphotransferase activity, alcohol group as acceptor,GO:0004428 inositol or phosphatidylinositol kinase activity,GO:0016303 1-phosphatidylinositol-3-kinase activity	GO:0005942 phosphoinositide 3-kinase complex	65.3974	39.1264	0.598288
H200010355	H200010355	ENSG00000007312	NM_021602;NM_021602;NM_021602	974	CD79B	B-cell antigen receptor complex-associated protein beta-chain Precursor (B-cell-specific glycoprotein B29)(Immunoglobulin-associated B29 protein)(IG-beta)(CD79b antigen) [Source:UniProtKB/Swiss-Prot;Acc:P40259]	GO:0007166 cell surface receptor linked signal transduction	GO:0004888 transmembrane receptor activity	GO:0016020 membrane	33.0533	19.7769	0.598334
AHsV10003048	AHsV10003048	-	NM_000075.2	1019	CDK4	Cell division protein kinase 4 (EC 2.7.11.22)(Cyclin-dependent kinase 4)(PSK-J3) [Source:UniProtKB/Swiss-Prot;Acc:P11802]	GO:0000082 G1/S transition of mitotic cell cycle,GO:0006468 protein amino acid phosphorylation,GO:0007165 signal transduction,GO:0007623 circadian rhythm,GO:0010468 regulation of gene expression,GO:0045727 positive regulation of translation,GO:0045793 pos	GO:0000166 nucleotide binding,GO:0004672 protein kinase activity,GO:0004674 protein serine/threonine kinase activity,GO:0004693 cyclin-dependent protein kinase activity,GO:0004713 protein tyrosine kinase activity,GO:0005515 protein binding,GO:0005524 ATP	GO:0000307 cyclin-dependent protein kinase holoenzyme complex,GO:0005634 nucleus,GO:0005654 nucleoplasm,GO:0005667 transcription factor complex,GO:0005829 cytosol	413.014	247.129	0.598354
H300019063	H300019063	ENSG00000124214	NM_017453;NM_017454;NM_017454;NM_017454;NM_017454;NM_004602	6780	STAU1	Double-stranded RNA-binding protein Staufen homolog 1 [Source:UniProtKB/Swiss-Prot;Acc:O95793]	-	GO:0003725 double-stranded RNA binding	GO:0005622 intracellular	45.7104	27.3625	0.598606
H300022039	H300022039	ENSG00000115548	NM_018433;NM_018433	55818	JMJD1A	JmjC domain-containing histone demethylation protein 2A (EC 1.14.11.-)(Jumonji domain-containing protein 1A) [Source:UniProtKB/Swiss-Prot;Acc:Q9Y4C1]	GO:0006355 regulation of transcription, DNA-dependent,GO:0016568 chromatin modification,GO:0055114 oxidation reduction,GO:0007242 intracellular signaling cascade,GO:0045941 positive regulation of transcription,GO:0009755 hormone-mediated signaling,GO:0030521 androgen receptor signaling pathway,GO:0033169 histone H3-K9 demethylation,GO:0046293 formaldehyde biosynthetic process	GO:0008270 zinc ion binding,GO:0046872 metal ion binding,GO:0005506 iron ion binding,GO:0016491 oxidoreductase activity,GO:0016702 oxidoreductase activity, acting on single donors with incorporation of molecular oxygen, incorporation of two atoms of oxygen,GO:0050681 androgen receptor binding	GO:0005634 nucleus	193.398	115.803	0.59878
CHsGV10003512	CHsGV10003512	-	NM_001145448.1;NM_001145447.1;NM_003454.3;NM_001145446.1;NM_198088.2;NM_198087.2	7752	ZNF200	Zinc finger protein 200 [Source:UniProtKB/Swiss-Prot;Acc:P98182]	GO:0008150 biological_process,GO:0045449 regulation of transcription	GO:0003674 molecular_function,GO:0008270 zinc ion binding,GO:0003676 nucleic acid binding,GO:0046872 metal ion binding	GO:0005634 nucleus,GO:0005622 intracellular	41.3394	24.7535	0.598788
H300021046	H300021046	ENSG00000166166	NM_152307;NM_152307;NM_152307	-	TRMT61A	tRNA (adenine-N(1)-)-methyltransferase catalytic subunit TRM61 (EC 2.1.1.36)(tRNA(m1A58)-methyltransferase subunit TRM61)(tRNA(m1A58)MTase subunit TRM61) [Source:UniProtKB/Swiss-Prot;Acc:Q96FX7]	GO:0030488 tRNA methylation	GO:0016429 tRNA (adenine-N1-)-methyltransferase activity	GO:0005634 nucleus	33.3732	19.9934	0.599087
opHsV0400004816	opHsV0400004816	ENSG00000162929	NM_032506;NM_032506;NM_032506	84542	KIAA1841	Uncharacterized protein KIAA1841 [Source:UniProtKB/Swiss-Prot;Acc:Q6NSI8]	-	GO:0005515 protein binding	-	60.5758	36.2938	0.599148
H300003388	H300003388	ENSG00000157557	NM_005239	2114	ETS2	Protein C-ets-2 [Source:UniProtKB/Swiss-Prot;Acc:P15036]	GO:0006355 regulation of transcription, DNA-dependent,GO:0045893 positive regulation of transcription, DNA-dependent,GO:0001501 skeletal development	GO:0005515 protein binding,GO:0003700 transcription factor activity,GO:0043565 sequence-specific DNA binding	GO:0005634 nucleus	334.066	200.191	0.599256
H200002327	H200002327	ENSG00000011114	NM_018167;NM_018167	55727	BTBD7	BTB/POZ domain-containing protein 7 [Source:UniProtKB/Swiss-Prot;Acc:Q9P203]	GO:0042309 homoiothermy,GO:0050826 response to freezing	GO:0005515 protein binding,GO:0050825 ice binding	-	83.0427	49.7978	0.599665
H300019344	H300019344	ENSG00000133703	NM_004985;NM_033360;NM_033360	3845	KRAS	GTPase KRas Precursor (K-Ras 2)(Ki-Ras)(c-K-ras)(c-Ki-ras) [Source:UniProtKB/Swiss-Prot;Acc:P01116]	GO:0007165 signal transduction,GO:0015031 protein transport,GO:0006915 apoptosis,GO:0007264 small GTPase mediated signal transduction,GO:0006897 endocytosis,GO:0008284 positive regulation of cell proliferation,GO:0006886 intracellular protein transport,GO:0007265 Ras protein signal transduction,GO:0030036 actin cytoskeleton organization,GO:0006913 nucleocytoplasmic transport,GO:0048169 regulation…	GO:0005515 protein binding,GO:0005525 GTP binding,GO:0003924 GTPase activity	GO:0005886 plasma membrane,GO:0005622 intracellular,GO:0005624 membrane fraction	165.885	99.4905	0.599756
opHsV0400002139	opHsV0400002139	ENSG00000185847	-	100131138	AC002351.2	Putative uncharacterized protein [Source:UniProtKB/TrEMBL;Acc:Q8IVN4]	-	-	-	56.7052	34.0286	0.600097
H300010220	H300010220	ENSG00000115738	NM_002166;NM_002166	3398	ID2	DNA-binding protein inhibitor ID-2 (Inhibitor of DNA binding 2) [Source:UniProtKB/Swiss-Prot;Acc:Q02363]	GO:0007275 multicellular organismal development,GO:0000122 negative regulation of transcription from RNA polymerase II promoter,GO:0007507 heart development,GO:0016481 negative regulation of transcription,GO:0045449 regulation of transcription,GO:0043433 negative regulation of transcription factor activity,GO:0043353 enucleate erythrocyte differentiation,GO:0045651 positive regulation of macropha…	GO:0005515 protein binding,GO:0030528 transcription regulator activity,GO:0016564 transcription repressor activity	GO:0005634 nucleus,GO:0005737 cytoplasm	560.032	336.173	0.600274
CHsGV10000711	CHsGV10000711	-	NM_144611.3	124936	CYB5D2	Cytochrome b5 domain-containing protein 2 [Source:UniProtKB/Swiss-Prot;Acc:Q8WUJ1]	-	GO:0020037 heme binding	GO:0016021 integral to membrane,GO:0016020 membrane	33.1601	19.9199	0.600719
AHsV10001965	AHsV10001965	-	NM_016287.3	50809	HP1BP3	Heterochromatin protein 1-binding protein 3 (Protein HP1-BP74) [Source:UniProtKB/Swiss-Prot;Acc:Q5SSJ5]	GO:0006334 nucleosome assembly	GO:0003677 DNA binding	GO:0000786 nucleosome,GO:0005634 nucleus,GO:0005694 chromosome	135.514	81.4526	0.601064
H300003362	H300003362	ENSG00000135047	NM_001912;NM_001912	1514	CTSL1	Cathepsin L1 Precursor (EC 3.4.22.15)(Major excreted protein)(MEP) [Contains Cathepsin L1 heavy chain;Cathepsin L1 light chain] [Source:UniProtKB/Swiss-Prot;Acc:P07711]	GO:0006508 proteolysis	GO:0005515 protein binding,GO:0008233 peptidase activity,GO:0008234 cysteine-type peptidase activity,GO:0004197 cysteine-type endopeptidase activity	GO:0005576 extracellular region,GO:0005764 lysosome	102.565	61.6518	0.601098
DHsGV10002321	DHsGV10002321	-	-	100288583	-	-	-	-	-	167.824	100.894	0.601193
H300007970	H300007970	ENSG00000185650	NM_004926	677	ZFP36L1	Butyrate response factor 1 (Protein TIS11B)(EGF-response factor 1)(ERF-1) [Source:UniProtKB/Swiss-Prot;Acc:Q07352]	GO:0006417 regulation of translation,GO:0001570 vasculogenesis,GO:0043488 regulation of mRNA stability,GO:0000288 nuclear-transcribed mRNA catabolic process, deadenylation-dependent decay	GO:0005515 protein binding,GO:0008270 zinc ion binding,GO:0046872 metal ion binding,GO:0003700 transcription factor activity,GO:0003676 nucleic acid binding,GO:0003729 mRNA binding,GO:0003729 mRNA binding	GO:0005634 nucleus,GO:0005737 cytoplasm,GO:0005829 cytosol,GO:0005829 cytosol	206.717	124.299	0.6013
opHsV0400007510	opHsV0400007510	ENSG00000117899	NM_015154	23184	MESDC2	Mesoderm development candidate 2 (Renal carcinoma antigen NY-REN-61) [Source:UniProtKB/Swiss-Prot;Acc:Q14696]	GO:0007498 mesoderm development	GO:0003674 molecular_function	GO:0005575 cellular_component	197.421	118.728	0.601395
H300005380	H300005380	ENSG00000186381	-	-	AL158200.17	-	-	-	-	363.866	218.923	0.601659
H200006980	H200006980	ENSG00000188404	-	6402	SELL	L-selectin Precursor (Lymph node homing receptor)(Leukocyte adhesion molecule 1)(LAM-1)(Leukocyte surface antigen Leu-8)(TQ1)(gp90-MEL)(Leukocyte-endothelial cell adhesion molecule 1)(LECAM1)(CD62 antigen-like family member L)(CD62L antigen) [Source:UniProtKB/Swiss-Prot;Acc:P14151]	GO:0007155 cell adhesion	GO:0005509 calcium ion binding,GO:0005515 protein binding,GO:0005488 binding,GO:0005529 sugar binding	GO:0005886 plasma membrane,GO:0016020 membrane,GO:0005887 integral to plasma membrane	145.721	87.675	0.601663
H300000747	H300000747	ENSG00000214730	-	-	AL132986.4	-	-	-	-	70.6074	42.5108	0.602073
H200017773	H200017773	ENSG00000100226	NM_004286	9567	GTPBP1	GTP-binding protein 1 (G-protein 1)(GP-1)(GP1) [Source:UniProtKB/Swiss-Prot;Acc:O00178]	GO:0007165 signal transduction,GO:0007018 microtubule-based movement,GO:0006955 immune response,GO:0007264 small GTPase mediated signal transduction	GO:0003777 microtubule motor activity,GO:0000166 nucleotide binding,GO:0005524 ATP binding,GO:0005525 GTP binding,GO:0003924 GTPase activity	GO:0005875 microtubule associated complex	59.6265	35.9007	0.602093
AHsV10001418	AHsV10001418	-	NM_015013.2	23028	AOF2	Lysine-specific histone demethylase 1 (EC 1.-.-.-)(Flavin-containing amine oxidase domain-containing protein 2)(BRAF35-HDAC complex protein BHC110) [Source:UniProtKB/Swiss-Prot;Acc:O60341]	GO:0000122 negative regulation of transcription from RNA polymerase II promoter,GO:0001701 in utero embryonic development,GO:0006355 regulation of transcription, DNA-dependent,GO:0008283 cell proliferation,GO:0016568 chromatin modification,GO:0016577 hist	GO:0003700 transcription factor activity,GO:0008134 transcription factor binding,GO:0009055 electron carrier activity,GO:0016491 oxidoreductase activity,GO:0050660 FAD binding,GO:0050825 ice binding	GO:0005634 nucleus,GO:0005667 transcription factor complex	70.3825	42.4095	0.602557
opHsV0400004009	opHsV0400004009	ENSG00000218607	-	-	RP11-280G19.2	-	-	-	-	388.873	234.394	0.602753
opHsV0400001894	opHsV0400001894	ENSG00000184574	NM_020400	57121	LPAR5	Lysophosphatidic acid receptor 5 (LPA receptor 5)(LPA-5)(G-protein coupled receptor 92)(G-protein coupled receptor 93) [Source:UniProtKB/Swiss-Prot;Acc:Q9H1C0]	GO:0007165 signal transduction,GO:0008150 biological_process,GO:0007186 G-protein coupled receptor protein signaling pathway	GO:0004872 receptor activity,GO:0004930 G-protein coupled receptor activity,GO:0003674 molecular_function,GO:0045028 purinergic nucleotide receptor activity, G-protein coupled	GO:0005886 plasma membrane,GO:0016021 integral to membrane,GO:0005575 cellular_component	53.5949	32.3115	0.602885
H300011373	H300011373	ENSG00000204120	-	26058	GIGYF2	PERQ amino acid-rich with GYF domain-containing protein 2 (GRB10-interacting GYF protein 2)(Trinucleotide repeat-containing gene 15 protein) [Source:UniProtKB/Swiss-Prot;Acc:Q6Y7W6]	-	GO:0005515 protein binding	-	686.672	414.061	0.602996
opHsV0400008690	opHsV0400008690	ENSG00000189166	-	-	TNRC18C	Uncharacterized protein ENSP00000343301 Fragment [Source:UniProtKB/TrEMBL;Acc:A6NFZ9]	-	GO:0003677 DNA binding	-	85.168	51.4383	0.603962
H300020434	H300020434	ENSG00000182934	NM_003139	6734	SRPR	Signal recognition particle receptor subunit alpha (SR-alpha)(Docking protein alpha)(DP-alpha) [Source:UniProtKB/Swiss-Prot;Acc:P08240]	GO:0006886 intracellular protein transport,GO:0006614 SRP-dependent cotranslational protein targeting to membrane	GO:0000166 nucleotide binding,GO:0005525 GTP binding,GO:0003924 GTPase activity,GO:0004872 receptor activity,GO:0017111 nucleoside-triphosphatase activity,GO:0008312 7S RNA binding,GO:0005047 signal recognition particle binding	GO:0016021 integral to membrane,GO:0016020 membrane,GO:0005783 endoplasmic reticulum,GO:0005789 endoplasmic reticulum membrane,GO:0005786 signal recognition particle, endoplasmic reticulum targeting,GO:0048500 signal recognition particle,GO:0005785 signal recognition particle receptor complex	89.478	54.0726	0.604311
H300019470	H300019470	ENSG00000136932	NM_016481	51531	C9orf156	Nef-associated protein 1 (EC 3.1.2.-)(Thioesterase NAP1) [Source:UniProtKB/Swiss-Prot;Acc:Q9BU70]	GO:0044419 interspecies interaction between organisms	GO:0016787 hydrolase activity	-	59.6327	36.0495	0.604525
H200006596	H200006596	ENSG00000145703	NM_006633	-	IQGAP2	Ras GTPase-activating-like protein IQGAP2 [Source:UniProtKB/Swiss-Prot;Acc:Q13576]	GO:0007165 signal transduction,GO:0051056 regulation of small GTPase mediated signal transduction,GO:0007264 small GTPase mediated signal transduction,GO:0006122 mitochondrial electron transport, ubiquinol to cytochrome c	GO:0005515 protein binding,GO:0005096 GTPase activator activity,GO:0008121 ubiquinol-cytochrome-c reductase activity,GO:0005099 Ras GTPase activator activity	GO:0005622 intracellular	468.274	283.12	0.604603
opHsV0400006695	opHsV0400006695	ENSG00000131626	NM_003626;NM_003626	8500	PPFIA1	Liprin-alpha-1 (Protein tyrosine phosphatase receptor type f polypeptide-interacting protein alpha-1)(PTPRF-interacting protein alpha-1)(LAR-interacting protein 1)(LIP.1) [Source:UniProtKB/Swiss-Prot;Acc:Q13136]	GO:0007165 signal transduction,GO:0007160 cell-matrix adhesion	GO:0005515 protein binding,GO:0004871 signal transducer activity	GO:0005737 cytoplasm	40.7998	24.6687	0.604629
opHsV0400000503	opHsV0400000503	ENSG00000154814	NM_138381	92106	OXNAD1	Oxidoreductase NAD-binding domain-containing protein 1 Precursor (EC 1.-.-.-) [Source:UniProtKB/Swiss-Prot;Acc:Q96HP4]	-	GO:0016491 oxidoreductase activity,GO:0009055 electron carrier activity	-	32.8577	19.8721	0.604794
AHsV10002342	AHsV10002342	-	NM_002417.3	4288	MKI67	Antigen KI-67 [Source:UniProtKB/Swiss-Prot;Acc:P46013]	GO:0007049 cell cycle,GO:0008283 cell proliferation	GO:0000166 nucleotide binding,GO:0005515 protein binding,GO:0005524 ATP binding	GO:0005634 nucleus,GO:0005730 nucleolus	63.6546	38.5293	0.605288
opHsV0400006581	opHsV0400006581	ENSG00000183773	NM_001018060;NM_001018060	150209	AIFM3	Apoptosis-inducing factor 3 (EC 1.-.-.-)(Apoptosis-inducing factor-like protein) [Source:UniProtKB/Swiss-Prot;Acc:Q96NN9]	GO:0055114 oxidation reduction	GO:0016491 oxidoreductase activity,GO:0009055 electron carrier activity,GO:0050660 FAD binding,GO:0051537 2 iron, 2 sulfur cluster binding	-	42.4238	25.6791	0.605298
H200019016	H200019016	ENSG00000132467	NM_020368	57050	UTP3	Something about silencing protein 10 (Disrupter of silencing SAS10)(UTP3 homolog)(Charged amino acid-rich leucine zipper 1)(CRL1) [Source:UniProtKB/Swiss-Prot;Acc:Q9NQZ2]	GO:0016568 chromatin modification,GO:0007275 multicellular organismal development,GO:0007420 brain development	GO:0005515 protein binding,GO:0003674 molecular_function	GO:0005634 nucleus,GO:0005730 nucleolus	281.15	170.291	0.605695
H300009327	H300009327	ENSG00000180024	-	100133695	FAM71E2	Protein FAM71E2 [Source:UniProtKB/Swiss-Prot;Acc:Q8N5Q1]	-	-	-	66.2856	40.1518	0.605739
opHsV0400005028	opHsV0400005028	ENSG00000185344	NM_012463	23545	ATP6V0A2	V-type proton ATPase 116 kDa subunit a isoform 2 (V-ATPase 116 kDa isoform a2)(Vacuolar proton translocating ATPase 116 kDa subunit a isoform 2)(Lysosomal H(+)-transporting ATPase V0 subunit a2)(TJ6) [Source:UniProtKB/Swiss-Prot;Acc:Q9Y487]	GO:0006811 ion transport,GO:0006955 immune response,GO:0015992 proton transport,GO:0015986 ATP synthesis coupled proton transport	GO:0005515 protein binding,GO:0015078 hydrogen ion transmembrane transporter activity	GO:0005886 plasma membrane,GO:0016021 integral to membrane,GO:0005768 endosome,GO:0001669 acrosome,GO:0010008 endosome membrane,GO:0033177 proton-transporting two-sector ATPase complex, proton-transporting domain	90.0847	54.6182	0.606298
H300000675	H300000675	ENSG00000221895	-	147660	ZNF578	Zinc finger protein 578 [Source:UniProtKB/Swiss-Prot;Acc:Q96N58]	GO:0006355 regulation of transcription, DNA-dependent	GO:0008270 zinc ion binding,GO:0046872 metal ion binding,GO:0003676 nucleic acid binding	GO:0005634 nucleus,GO:0005622 intracellular	35.5636	21.5729	0.606602
CHsGV10000519	CHsGV10000519	-	NM_003622.2;NM_177444.1	8496	PPFIBP1	Liprin-beta-1 (Protein tyrosine phosphatase receptor type f polypeptide-interacting protein-binding protein 1)(PTPRF-interacting protein-binding protein 1)(hSGT2) [Source:UniProtKB/Swiss-Prot;Acc:Q86W92]	GO:0015074 DNA integration	GO:0003677 DNA binding,GO:0008907 integrase activity	-	34.3225	20.8246	0.606734
H300010213	H300010213	ENSG00000103126	NM_181050;NM_181050	8312	AXIN1	Axin-1 (Axis inhibition protein 1)(hAxin) [Source:UniProtKB/Swiss-Prot;Acc:O15169]	GO:0007275 multicellular organismal development	GO:0004871 signal transducer activity	GO:0005622 intracellular	214.372	130.202	0.607362
H200000640	H200000640	ENSG00000073849	NM_003032	-	ST6GAL1	Beta-galactoside alpha-2,6-sialyltransferase 1 (EC 2.4.99.1)(CMP-N-acetylneuraminate-beta-galactosamide-alpha-2,6-sialyltransferase 1)(Alpha 2,6-ST)(Sialyltransferase 1)(ST6Gal I)(B-cell antigen CD75) [Source:UniProtKB/Swiss-Prot;Acc:P15907]	-	GO:0008373 sialyltransferase activity	-	46.3244	28.1396	0.607447
H300018427	H300018427	ENSG00000014919	NM_004376;NM_004376	1355	COX15	Cytochrome c oxidase assembly protein COX15 homolog [Source:UniProtKB/Swiss-Prot;Acc:Q7KZN9]	GO:0006461 protein complex assembly	GO:0003824 catalytic activity	GO:0016020 membrane	77.719	47.213	0.607483
H200002802	H200002802	ENSG00000123374	NM_052827;NM_052827	1017	CDK2	Cell division protein kinase 2 (EC 2.7.11.22)(p33 protein kinase) [Source:UniProtKB/Swiss-Prot;Acc:P24941]	GO:0006468 protein amino acid phosphorylation,GO:0007049 cell cycle,GO:0007067 mitosis,GO:0051301 cell division,GO:0000086 G2/M transition of mitotic cell cycle,GO:0008284 positive regulation of cell proliferation,GO:0007089 traversing start control point of mitotic cell cycle,GO:0006275 regulation of DNA replication	GO:0016740 transferase activity,GO:0000166 nucleotide binding,GO:0005524 ATP binding,GO:0042802 identical protein binding,GO:0004674 protein serine/threonine kinase activity,GO:0004713 protein tyrosine kinase activity,GO:0004672 protein kinase activity,GO:0004693 cyclin-dependent protein kinase activity,GO:0004707 MAP kinase activity,GO:0035173 histone kinase activity	GO:0005634 nucleus,GO:0005737 cytoplasm,GO:0005829 cytosol,GO:0005654 nucleoplasm,GO:0000307 cyclin-dependent protein kinase holoenzyme complex	222.533	135.304	0.608015
H300002353	H300002353	ENSG00000100519	NM_002806	5706	PSMC6	26S protease regulatory subunit S10B (Proteasome 26S subunit ATPase 6)(Proteasome subunit p42) [Source:UniProtKB/Swiss-Prot;Acc:P62333]	GO:0006511 ubiquitin-dependent protein catabolic process,GO:0030163 protein catabolic process,GO:0031145 anaphase-promoting complex-dependent proteasomal ubiquitin-dependent protein catabolic process,GO:0051436 negative regulation of ubiquitin-protein ligase activity during mitotic cell cycle,GO:0051437 positive regulation of ubiquitin-protein ligase activity during mitotic cell cycle	GO:0016787 hydrolase activity,GO:0000166 nucleotide binding,GO:0005524 ATP binding,GO:0017111 nucleoside-triphosphatase activity,GO:0016887 ATPase activity,GO:0030674 protein binding, bridging	GO:0005634 nucleus,GO:0005737 cytoplasm,GO:0005829 cytosol,GO:0000502 proteasome complex	373.107	226.93	0.608218
H200001640	H200001640	ENSG00000182704	NM_015516	25987	TSKU	Tsukushin Precursor (Tsukushi)(Leucine-rich repeat-containing protein 54)(E2-induced gene 4 protein) [Source:UniProtKB/Swiss-Prot;Acc:Q8WUA8]	-	GO:0005515 protein binding	GO:0005576 extracellular region	85.3271	51.898	0.608224
H300022142	H300022142	ENSG00000141519	NM_017950;NM_017950	55036	CCDC40	Coiled-coil domain-containing protein 40 [Source:UniProtKB/Swiss-Prot;Acc:Q4G0X9]	-	-	-	35.0813	21.3427	0.60838
opHsV0400003942	opHsV0400003942	ENSG00000216321	-	-	AC025283.6	-	-	-	-	75.44	45.9207	0.608706
H300009221	H300009221	ENSG00000131096	NM_004160	-	PYY	Peptide YY Precursor (PYY)(PYY-I)(Peptide tyrosine tyrosine) [Contains Peptide YY(3-36)(PYY-II)] [Source:UniProtKB/Swiss-Prot;Acc:P10082]	-	-	-	234.45	142.723	0.608755
H200013791	H200013791	ENSG00000007202	NM_014680	-	KIAA0100	UPF0378 protein KIAA0100 Precursor (Breast cancer overexpressed gene 1 protein)(Antigen MLAA-22) [Source:UniProtKB/Swiss-Prot;Acc:Q14667]	GO:0006099 tricarboxylic acid cycle	GO:0008924 malate dehydrogenase (acceptor) activity	-	105.683	64.3526	0.60892
H200005305	H200005305	ENSG00000147677	NM_003756	8667	EIF3H	Eukaryotic translation initiation factor 3 subunit H (eIF3h)(Eukaryotic translation initiation factor 3 subunit 3)(eIF-3 gamma)(eIF3 p40 subunit) [Source:UniProtKB/Swiss-Prot;Acc:O15372]	GO:0006412 translation,GO:0006446 regulation of translational initiation	GO:0005515 protein binding,GO:0003743 translation initiation factor activity	GO:0005829 cytosol,GO:0005852 eukaryotic translation initiation factor 3 complex	1500.67	913.861	0.608969
H300006570	H300006570	ENSG00000173727	-	-	AP000769.5	-	-	-	-	280.83	171.062	0.609132
opHsV0400006525	opHsV0400006525	ENSG00000186469	NM_053064	54331	GNG2	Guanine nucleotide-binding protein G(I)/G(S)/G(O) subunit gamma-2 Precursor (G gamma-I) [Source:UniProtKB/Swiss-Prot;Acc:P59768]	GO:0007165 signal transduction,GO:0007186 G-protein coupled receptor protein signaling pathway,GO:0008283 cell proliferation,GO:0009755 hormone-mediated signaling	GO:0004871 signal transducer activity	GO:0005886 plasma membrane,GO:0005794 Golgi apparatus,GO:0005834 heterotrimeric G-protein complex	193.495	117.878	0.609203
AHsV10001117	AHsV10001117	-	NM_007353.2	2768	GNA12	Guanine nucleotide-binding protein subunit alpha-12 (G-protein subunit alpha-12)(G alpha-12) [Source:UniProtKB/Swiss-Prot;Acc:Q03113]	GO:0001701 in utero embryonic development,GO:0007165 signal transduction,GO:0007186 G-protein coupled receptor protein signaling pathway,GO:0007243 protein kinase cascade,GO:0007266 Rho protein signal transduction,GO:0007596 blood coagulation,GO:0008360 r	GO:0000166 nucleotide binding,GO:0003924 GTPase activity,GO:0004871 signal transducer activity,GO:0005515 protein binding,GO:0005525 GTP binding,GO:0019001 guanyl nucleotide binding	GO:0005886 plasma membrane	87.5567	53.3535	0.60936
opHsV0400003732	opHsV0400003732	ENSG00000136527	NM_004593;NM_004593;NM_004593	6434	SFRS10	Splicing factor, arginine/serine-rich 10 (Transformer-2-beta)(HTRA2-beta)(Transformer 2 protein homolog) [Source:UniProtKB/Swiss-Prot;Acc:P62995]	GO:0008380 RNA splicing,GO:0000398 nuclear mRNA splicing, via spliceosome	GO:0005515 protein binding,GO:0000166 nucleotide binding,GO:0003676 nucleic acid binding,GO:0003723 RNA binding,GO:0031202 RNA splicing factor activity, transesterification mechanism	GO:0005634 nucleus	364.979	222.453	0.609495
opHsV0400001932	opHsV0400001932	ENSG00000145014	NM_138399;NM_001011655;NM_001011655	93109	TMEM44	Transmembrane protein 44 [Source:UniProtKB/Swiss-Prot;Acc:Q2T9K0]	-	-	-	42.842	26.1152	0.60957
H300020639	H300020639	ENSG00000157087	NM_001683;NM_001001331;NM_001001331	491	ATP2B2	Plasma membrane calcium-transporting ATPase 2 (PMCA2)(EC 3.6.3.8)(Plasma membrane calcium ATPase isoform 2)(Plasma membrane calcium pump isoform 2) [Source:UniProtKB/Swiss-Prot;Acc:Q01814]	GO:0008152 metabolic process,GO:0006812 cation transport,GO:0006816 calcium ion transport,GO:0006754 ATP biosynthetic process	GO:0005524 ATP binding,GO:0003824 catalytic activity,GO:0005388 calcium-transporting ATPase activity,GO:0016820 hydrolase activity, acting on acid anhydrides, catalyzing transmembrane movement of substances,GO:0015662 ATPase activity, coupled to transmembrane movement of ions, phosphorylative mechanism,GO:0015085 calcium ion transmembrane transporter activity	GO:0016020 membrane	74.9758	45.7504	0.610202
H300001559	H300001559	ENSG00000219926	-	-	AL445238.12	cDNA FLJ25694 fis, clone TST04471 [Source:UniProtKB/TrEMBL;Acc:Q8N7F4]	-	-	-	37.2077	22.7128	0.610433
H300007240	H300007240	ENSG00000144119	NM_182528	165257	C1QL2	Complement C1q-like protein 2 Precursor [Source:UniProtKB/Swiss-Prot;Acc:Q7Z5L3]	-	-	GO:0005576 extracellular region	63.9117	39.0193	0.610519
H200013052	H200013052	ENSG00000149485	NM_013402	3992	FADS1	Fatty acid desaturase 1 (EC 1.14.19.-)(Delta(5) fatty acid desaturase)(Delta(5) desaturase)(D5D) [Source:UniProtKB/Swiss-Prot;Acc:O60427]	GO:0006629 lipid metabolic process,GO:0006810 transport,GO:0008654 phospholipid biosynthetic process,GO:0006633 fatty acid biosynthetic process,GO:0007267 cell-cell signaling,GO:0022900 electron transport chain,GO:0045449 regulation of transcription,GO:0006636 unsaturated fatty acid biosynthetic process,GO:0045595 regulation of cell differentiation,GO:0009267 cellular response to starvation,GO:00…	GO:0005515 protein binding,GO:0005506 iron ion binding,GO:0020037 heme binding,GO:0016491 oxidoreductase activity,GO:0046914 transition metal ion binding,GO:0000248 C-5 sterol desaturase activity,GO:0016717 oxidoreductase activity, acting on paired donors, with oxidation of a pair of donors resulting in the reduction of molecular oxygen to two molecules of water	GO:0016021 integral to membrane,GO:0016020 membrane,GO:0005624 membrane fraction,GO:0005792 microsome,GO:0005783 endoplasmic reticulum,GO:0005789 endoplasmic reticulum membrane	297.813	181.863	0.610662
CHsGV10001792	CHsGV10001792	-	NM_001905.2	1503	CTPS	CTP synthase 1 (EC 6.3.4.2)(UTP--ammonia ligase 1)(CTP synthetase 1) [Source:UniProtKB/Swiss-Prot;Acc:P17812]	GO:0042493 response to drug,GO:0006221 pyrimidine nucleotide biosynthetic process,GO:0006241 CTP biosynthetic process,GO:0006541 glutamine metabolic process	GO:0005515 protein binding,GO:0005524 ATP binding,GO:0000166 nucleotide binding,GO:0003824 catalytic activity,GO:0016874 ligase activity,GO:0003883 CTP synthase activity	GO:0005829 cytosol,GO:0005575 cellular_component	50.9374	31.1065	0.610681
opHsV0400001857	opHsV0400001857	ENSG00000184588	NM_001037339;NM_001037339;NM_001037339;NM_001037339	5142	PDE4B	cAMP-specific 3',5'-cyclic phosphodiesterase 4B (EC 3.1.4.17)(DPDE4)(PDE32) [Source:UniProtKB/Swiss-Prot;Acc:Q07343]	GO:0007165 signal transduction	GO:0016787 hydrolase activity,GO:0003824 catalytic activity,GO:0004114 3',5'-cyclic-nucleotide phosphodiesterase activity,GO:0004115 3',5'-cyclic-AMP phosphodiesterase activity	GO:0005737 cytoplasm,GO:0005794 Golgi apparatus,GO:0005625 soluble fraction,GO:0005626 insoluble fraction	33.8092	20.6528	0.610862
AHsV10000277	AHsV10000277	-	NM_001006638.1	326624	RAB37	Ras-related protein Rab-37 [Source:UniProtKB/Swiss-Prot;Acc:Q96AX2]	GO:0006886 intracellular protein transport,GO:0006913 nucleocytoplasmic transport,GO:0006952 defense response,GO:0007165 signal transduction,GO:0007264 small GTPase mediated signal transduction,GO:0015031 protein transport	GO:0003924 GTPase activity,GO:0005515 protein binding,GO:0005525 GTP binding	GO:0005622 intracellular	401.831	245.752	0.61158
AHsV10000067	AHsV10000067	-	NM_005531.2	3428	IFI16	Gamma-interferon-inducible protein Ifi-16 (Interferon-inducible myeloid differentiation transcriptional activator)(IFI 16) [Source:UniProtKB/Swiss-Prot;Acc:Q16666]	-	GO:0005515 protein binding	-	100.625	61.5497	0.611672
AHsV10002886	AHsV10002886	-	NM_017737.3	54874	FNBP1L	Formin-binding protein 1-like (Transducer of Cdc42-dependent actin assembly protein 1)(Toca-1) [Source:UniProtKB/Swiss-Prot;Acc:Q5T0N5]	GO:0007165 signal transduction	-	GO:0005622 intracellular	69.828	42.7257	0.611871
H200015765	H200015765	ENSG00000155903	NM_006506	5922	RASA2	Ras GTPase-activating protein 2 (GAP1m) [Source:UniProtKB/Swiss-Prot;Acc:Q15283]	GO:0007165 signal transduction,GO:0007242 intracellular signaling cascade,GO:0051056 regulation of small GTPase mediated signal transduction,GO:0042309 homoiothermy,GO:0050826 response to freezing	GO:0008270 zinc ion binding,GO:0046872 metal ion binding,GO:0005096 GTPase activator activity,GO:0005099 Ras GTPase activator activity,GO:0050825 ice binding	GO:0005622 intracellular,GO:0005737 cytoplasm	78.181	47.8829	0.612463
opHsV0400002318	opHsV0400002318	ENSG00000182534	NM_001008529;NM_001008529;NM_001008529	-	MXRA7	Matrix-remodeling-associated protein 7 (Transmembrane anchor protein 1) [Source:UniProtKB/Swiss-Prot;Acc:P84157]	-	-	-	68.3543	41.8768	0.612644
opHsV0400003264	opHsV0400003264	ENSG00000189171	NM_001024211;NM_001024211;NM_001024211;NM_001024210	6284	S100A13	Protein S100-A13 (S100 calcium-binding protein A13) [Source:UniProtKB/Swiss-Prot;Acc:Q99584]	GO:0030154 cell differentiation	GO:0005509 calcium ion binding	GO:0005575 cellular_component	42.323	25.9511	0.613168
DHsGV10000511	DHsGV10000511	-	-	100293590	-	-	-	-	-	36.951	22.6766	0.613693
H300002294	H300002294	ENSG00000167552	NM_006009	7846	TUBA1A	Tubulin alpha-1A chain (Tubulin B-alpha-1)(Tubulin alpha-3 chain)(Alpha-tubulin 3) [Source:UniProtKB/Swiss-Prot;Acc:Q71U36]	GO:0007018 microtubule-based movement,GO:0051258 protein polymerization,GO:0007017 microtubule-based process	GO:0000166 nucleotide binding,GO:0005525 GTP binding,GO:0003924 GTPase activity,GO:0005198 structural molecule activity	GO:0005874 microtubule,GO:0005737 cytoplasm,GO:0043234 protein complex	385.083	236.337	0.613731
CHsGV10003844	CHsGV10003844	-	NM_014844.2	9895	TECPR2	WD repeat-containing protein KIAA0329/KIAA0297 [Source:UniProtKB/Swiss-Prot;Acc:O15040]	-	-	-	43.6903	26.8231	0.613938
H200006452	H200006452	ENSG00000166311	NM_001007593	6609	SMPD1	Sphingomyelin phosphodiesterase Precursor (EC 3.1.4.12)(Acid sphingomyelinase)(aSMase) [Source:UniProtKB/Swiss-Prot;Acc:P17405]	GO:0008152 metabolic process,GO:0007165 signal transduction,GO:0007186 G-protein coupled receptor protein signaling pathway,GO:0007399 nervous system development,GO:0006685 sphingomyelin catabolic process	GO:0016787 hydrolase activity,GO:0016798 hydrolase activity, acting on glycosyl bonds,GO:0004767 sphingomyelin phosphodiesterase activity	GO:0016021 integral to membrane,GO:0005764 lysosome	42.0659	25.8427	0.614338
opHsV0400005471	opHsV0400005471	ENSG00000114026	NM_016828;NM_016828;NM_016828;NM_016827;NM_016826;NM_016821;NM_016821;NM_016821;NM_016821	4968	OGG1	N-glycosylase/DNA lyase [Includes 8-oxoguanine DNA glycosylase(EC 3.2.2.-);DNA-(apurinic or apyrimidinic site) lyase(AP lyase)(EC 4.2.99.18)] [Source:UniProtKB/Swiss-Prot;Acc:O15527]	GO:0006289 nucleotide-excision repair,GO:0006281 DNA repair,GO:0006284 base-excision repair	GO:0003677 DNA binding,GO:0003824 catalytic activity,GO:0003684 damaged DNA binding,GO:0008534 oxidized purine base lesion DNA N-glycosylase activity	GO:0005634 nucleus	65.7318	40.3863	0.614411
H300017288	H300017288	ENSG00000167390	-	-	AL133466.22	Uncharacterized protein ENSP00000324580 (HCG2019008, isoform CRA_d) [Source:UniProtKB/TrEMBL;Acc:A6NJM9]	-	-	-	42.36	26.0455	0.614861
H300006430	H300006430	ENSG00000159423	NM_003748;NM_003748	-	ALDH4A1	Delta-1-pyrroline-5-carboxylate dehydrogenase, mitochondrial Precursor (P5C dehydrogenase)(EC 1.5.1.12)(Aldehyde dehydrogenase family 4 member A1) [Source:UniProtKB/Swiss-Prot;Acc:P30038]	GO:0008152 metabolic process,GO:0006561 proline biosynthetic process	GO:0016491 oxidoreductase activity,GO:0003842 1-pyrroline-5-carboxylate dehydrogenase activity	GO:0005759 mitochondrial matrix	53.2773	32.7851	0.615368
H200003159	H200003159	ENSG00000120075	NM_002147	3215	HOXB5	Homeobox protein Hox-B5 (Hox-2A)(HHO.C10)(HU-1) [Source:UniProtKB/Swiss-Prot;Acc:P09067]	GO:0006355 regulation of transcription, DNA-dependent,GO:0007275 multicellular organismal development,GO:0009952 anterior/posterior pattern formation,GO:0048704 embryonic skeletal morphogenesis,GO:0009653 anatomical structure morphogenesis,GO:0045446 endothelial cell differentiation	GO:0003677 DNA binding,GO:0003700 transcription factor activity,GO:0043565 sequence-specific DNA binding	GO:0005634 nucleus	31.7519	19.54	0.615395
H200012767	H200012767	ENSG00000162426	NM_001080397;NM_001080397	50651	SLC45A1	Proton-associated sugar transporter A (PAST-A)(Solute carrier family 45 member 1)(Deleted in neuroblastoma 5 protein)(DNb-5) [Source:UniProtKB/Swiss-Prot;Acc:Q9Y2W3]	GO:0008643 carbohydrate transport,GO:0015758 glucose transport,GO:0015758 glucose transport	GO:0005351 sugar:hydrogen symporter activity,GO:0015293 symporter activity,GO:0005355 glucose transmembrane transporter activity,GO:0005355 glucose transmembrane transporter activity	GO:0016021 integral to membrane,GO:0016020 membrane	240.764	148.188	0.615491
opHsV0400002876	opHsV0400002876	ENSG00000189042	NM_152603	163081	ZNF567	Zinc finger protein 567 [Source:UniProtKB/Swiss-Prot;Acc:Q8N184]	GO:0006350 transcription,GO:0006355 regulation of transcription, DNA-dependent	GO:0003677 DNA binding,GO:0008270 zinc ion binding,GO:0046872 metal ion binding,GO:0003676 nucleic acid binding	GO:0005634 nucleus,GO:0005622 intracellular	36.1405	22.2513	0.615689
H200013951	H200013951	ENSG00000136436	NM_005831	10241	CALCOCO2	Calcium-binding and coiled-coil domain-containing protein 2 (Nuclear domain 10 protein NDP52)(Nuclear domain 10 protein 52)(Nuclear dot protein 52)(Antigen nuclear dot 52 kDa protein) [Source:UniProtKB/Swiss-Prot;Acc:Q13137]	GO:0016032 viral reproduction,GO:0034341 response to interferon-gamma	GO:0005515 protein binding,GO:0042803 protein homodimerization activity	GO:0005634 nucleus,GO:0005856 cytoskeleton,GO:0005737 cytoplasm,GO:0005794 Golgi apparatus,GO:0005625 soluble fraction,GO:0048471 perinuclear region of cytoplasm	142.953	88.0452	0.615902
H200000233	H200000233	ENSG00000116473	NM_002884	5906	RAP1A	Ras-related protein Rap-1A Precursor (GTP-binding protein smg-p21A)(Ras-related protein Krev-1)(C21KG)(G-22K) [Source:UniProtKB/Swiss-Prot;Acc:P62834]	GO:0007165 signal transduction,GO:0015031 protein transport,GO:0007264 small GTPase mediated signal transduction,GO:0006886 intracellular protein transport,GO:0045786 negative regulation of cell cycle,GO:0006913 nucleocytoplasmic transport	GO:0005515 protein binding,GO:0000166 nucleotide binding,GO:0005525 GTP binding,GO:0003924 GTPase activity	GO:0005886 plasma membrane,GO:0005622 intracellular,GO:0005829 cytosol	430.939	265.449	0.615979
H200005069	H200005069	ENSG00000167333	NM_018073	55128	TRIM68	Tripartite motif-containing protein 68 (RING finger protein 137)(SSA protein SS-56)(SS-56) [Source:UniProtKB/Swiss-Prot;Acc:Q6AZZ1]	-	GO:0005515 protein binding,GO:0008270 zinc ion binding,GO:0046872 metal ion binding	GO:0005622 intracellular,GO:0005737 cytoplasm	43.4651	26.7765	0.616046
H200008115	H200008115	ENSG00000108179	NM_005729	-	PPIF	Peptidyl-prolyl cis-trans isomerase, mitochondrial Precursor (PPIase)(Rotamase)(EC 5.2.1.8)(Cyclophilin F) [Source:UniProtKB/Swiss-Prot;Acc:P30405]	-	GO:0016853 isomerase activity,GO:0003755 peptidyl-prolyl cis-trans isomerase activity	-	290.629	179.08	0.616181
AHsV10002438	AHsV10002438	-	NM_170672.2	25780	RASGRP3	Ras guanyl-releasing protein 3 (Calcium and DAG-regulated guanine nucleotide exchange factor III)(Guanine nucleotide exchange factor for Rap1) [Source:UniProtKB/Swiss-Prot;Acc:Q8IV61]	GO:0000165 MAPKKK cascade,GO:0007242 intracellular signaling cascade,GO:0007264 small GTPase mediated signal transduction,GO:0007265 Ras protein signal transduction,GO:0043087 regulation of GTPase activity,GO:0051056 regulation of small GTPase mediated si	GO:0004871 signal transducer activity,GO:0005085 guanyl-nucleotide exchange factor activity,GO:0005088 Ras guanyl-nucleotide exchange factor activity,GO:0005509 calcium ion binding,GO:0005515 protein binding,GO:0008270 zinc ion binding,GO:0017016 Ras GTPa	GO:0005622 intracellular,GO:0005737 cytoplasm,GO:0005887 integral to plasma membrane	71.588	44.1143	0.616224
CHsGV10001747	CHsGV10001747	-	NM_006084.4	10379	IRF9	Interferon regulatory factor 9 (IRF-9)(Transcriptional regulator ISGF3 subunit gamma)(IFN-alpha-responsive transcription factor subunit)(Interferon-stimulated gene factor 3 gamma)(ISGF3 p48 subunit)(ISGF-3 gamma) [Source:UniProtKB/Swiss-Prot;Acc:Q00978]	GO:0007166 cell surface receptor linked signal transduction,GO:0009615 response to virus,GO:0006366 transcription from RNA polymerase II promoter,GO:0045351 type I interferon biosynthetic process,GO:0045351 type I interferon biosynthetic process	GO:0003700 transcription factor activity,GO:0042802 identical protein binding,GO:0005515 protein binding	GO:0005737 cytoplasm,GO:0005634 nucleus	31.9251	19.6767	0.616339
H300018946	H300018946	ENSG00000117505	NM_001938	1810	DR1	Protein Dr1 (Down-regulator of transcription 1)(TATA-binding protein-associated phosphoprotein)(Negative cofactor 2-beta)(NC2-beta) [Source:UniProtKB/Swiss-Prot;Acc:Q01658]	GO:0006350 transcription,GO:0006355 regulation of transcription, DNA-dependent,GO:0000122 negative regulation of transcription from RNA polymerase II promoter	GO:0003677 DNA binding,GO:0043565 sequence-specific DNA binding,GO:0008134 transcription factor binding,GO:0003714 transcription corepressor activity	GO:0005634 nucleus,GO:0005622 intracellular	193.402	119.261	0.616648
opHsV0400001319	opHsV0400001319	ENSG00000155975	NM_152415;NM_152415	137492	VPS37A	Vacuolar protein sorting-associated protein 37A (hVps37A)(Hepatocellular carcinoma-related protein 1) [Source:UniProtKB/Swiss-Prot;Acc:Q8NEZ2]	GO:0015031 protein transport	-	GO:0016020 membrane,GO:0005634 nucleus,GO:0005737 cytoplasm,GO:0005768 endosome,GO:0031902 late endosome membrane	84.4815	52.1451	0.617237
DHsGV10001196	DHsGV10001196	-	-	100293222	-	-	-	-	-	35.7915	22.1031	0.617552
AHsV10002171	AHsV10002171	-	NM_001136265.1	126917	IFFO2	Intermediate filament family orphan 2 [Source:UniProtKB/Swiss-Prot;Acc:Q5TF58]	-	-	-	88.5664	54.6996	0.617611
AHsV10001928	AHsV10001928	-	NM_004087.2	1739	DLG1	Disks large homolog 1 (Synapse-associated protein 97)(SAP-97)(hDlg) [Source:UniProtKB/Swiss-Prot;Acc:Q12959]	-	GO:0005515 protein binding	-	108.376	66.9348	0.61762
opHsV0400002012	opHsV0400002012	ENSG00000184774	-	-	AC098934.3	Alpha-1,3-mannosyl-glycoprotein 4-beta-N-acetylglucosaminyltransferase-like protein LOC641515 [Source:UniProtKB/Swiss-Prot;Acc:Q49AQ9]	GO:0005975 carbohydrate metabolic process	GO:0016758 transferase activity, transferring hexosyl groups	GO:0016020 membrane	53.9584	33.3456	0.617986
H300020840	H300020840	ENSG00000221823	NM_138458;NM_138458	-	WDR92	WD repeat-containing protein 92 (WD repeat-containing protein Monad) [Source:UniProtKB/Swiss-Prot;Acc:Q96MX6]	-	-	-	58.8831	36.4431	0.618906
DHsGV10005662	DHsGV10005662	-	NM_016076.3	100293658	PPPDE1	PPPDE peptidase domain-containing protein 1 (Protein FAM152A) [Source:UniProtKB/Swiss-Prot;Acc:Q9BSY9]	-	-	-	60.1007	37.2109	0.619143
H300005025	H300005025	ENSG00000214525	-	-	AC130709.3	Putative UPF0607 protein ENSP00000381514 [Source:UniProtKB/Swiss-Prot;Acc:A8MUA0]	-	-	-	32.9726	20.4339	0.619722
H200012298	H200012298	ENSG00000132749	NM_004923	9633	MTL5	Tesmin (Metallothionein-like 5, testis-specific)(Testis-specific metallothionein-like protein) [Source:UniProtKB/Swiss-Prot;Acc:Q9Y4I5]	GO:0007275 multicellular organismal development,GO:0030154 cell differentiation,GO:0007283 spermatogenesis,GO:0006952 defense response,GO:0010038 response to metal ion,GO:0006875 cellular metal ion homeostasis	GO:0046872 metal ion binding	GO:0005634 nucleus,GO:0005737 cytoplasm,GO:0005625 soluble fraction	42.7185	26.4805	0.619884
H200004716	H200004716	ENSG00000143514	NM_005426;NM_005426	7159	TP53BP2	Apoptosis-stimulating of p53 protein 2 (Tumor suppressor p53-binding protein 2)(p53-binding protein 2)(p53BP2)(53BP2)(Bcl2-binding protein)(Bbp)(Renal carcinoma antigen NY-REN-51) [Source:UniProtKB/Swiss-Prot;Acc:Q13625]	GO:0007165 signal transduction,GO:0006917 induction of apoptosis,GO:0006915 apoptosis,GO:0045786 negative regulation of cell cycle	GO:0005515 protein binding,GO:0017124 SH3 domain binding,GO:0005070 SH3/SH2 adaptor activity,GO:0051059 NF-kappaB binding	GO:0005634 nucleus,GO:0005737 cytoplasm	80.1166	49.687	0.620184
AHsV10001517	AHsV10001517	-	NM_032307.3	84267	C9orf64	UPF0553 protein C9orf64 [Source:UniProtKB/Swiss-Prot;Acc:Q5T6V5]	GO:0008150 biological_process	GO:0003674 molecular_function	GO:0005575 cellular_component	78.6598	48.795	0.62033
opHsV0400006327	opHsV0400006327	ENSG00000198113	NM_017723	54863	C9orf167	Torsin family protein C9orf167 [Source:UniProtKB/Swiss-Prot;Acc:Q9NXH8]	GO:0051085 chaperone cofactor-dependent protein folding	GO:0000166 nucleotide binding,GO:0005524 ATP binding,GO:0017111 nucleoside-triphosphatase activity	GO:0016021 integral to membrane,GO:0016020 membrane,GO:0005783 endoplasmic reticulum	196.982	122.202	0.620371
H200010558	H200010558	ENSG00000175063	NM_181802;NM_181802;NM_181802;NM_181802;NM_181802;NM_181802;NM_181801	11065	UBE2C	Ubiquitin-conjugating enzyme E2 C (EC 6.3.2.19)(Ubiquitin-protein ligase C)(Ubiquitin carrier protein C)(UbcH10) [Source:UniProtKB/Swiss-Prot;Acc:O00762]	GO:0016567 protein ubiquitination,GO:0043687 post-translational protein modification,GO:0051246 regulation of protein metabolic process	GO:0005524 ATP binding,GO:0004842 ubiquitin-protein ligase activity,GO:0019787 small conjugating protein ligase activity	-	405.363	251.497	0.620425
H300006139	H300006139	ENSG00000196303	-	-	AC034220.5	-	-	-	-	63.3052	39.3015	0.620826
AHsV10002866	AHsV10002866	-	NM_016652.4	51340	CRNKL1	Crooked neck-like protein 1 (Crooked neck homolog)(hCrn) [Source:UniProtKB/Swiss-Prot;Acc:Q9BZJ0]	GO:0006396 RNA processing	-	GO:0005622 intracellular	122.624	76.1595	0.621081
CHsGV10001837	CHsGV10001837	-	NM_007001.2	11046	SLC35D2	UDP-N-acetylglucosamine/UDP-glucose/GDP-mannose transporter (Solute carrier family 35 member D2)(UDP-galactose transporter-related protein 8)(UGTrel8)(SQV7-like protein)(SQV7L)(Homolog of Fringe connection protein 1)(HFRC1) [Source:UniProtKB/Swiss-Prot;Acc:Q76EJ3]	GO:0008150 biological_process,GO:0006468 protein amino acid phosphorylation,GO:0008643 carbohydrate transport	GO:0004672 protein kinase activity,GO:0005524 ATP binding,GO:0005338 nucleotide-sugar transmembrane transporter activity	GO:0016021 integral to membrane,GO:0005575 cellular_component,GO:0016020 membrane,GO:0005794 Golgi apparatus	57.1461	35.5037	0.621279
H200005174	H200005174	ENSG00000152904	NM_001037278;NM_001037278;NM_001037278	9453	GGPS1	Geranylgeranyl pyrophosphate synthetase (GGPP synthetase)(GGPPSase)(Geranylgeranyl diphosphate synthase) [Includes Dimethylallyltranstransferase(EC 2.5.1.1);Geranyltranstransferase(EC 2.5.1.10);Farnesyltranstransferase(EC 2.5.1.29)] [Source:UniProtKB/Swiss-Prot;Acc:O95749]	GO:0008299 isoprenoid biosynthetic process	GO:0016740 transferase activity,GO:0004337 geranyltranstransferase activity,GO:0004161 dimethylallyltranstransferase activity,GO:0004311 farnesyltranstransferase activity	GO:0005737 cytoplasm,GO:0005625 soluble fraction	60.1148	37.3565	0.621419
H200007994	H200007994	ENSG00000134107	NM_003670	8553	BHLHB2	Class B basic helix-loop-helix protein 2 (bHLHB2)(Differentially expressed in chondrocytes protein 1)(DEC1)(Enhancer-of-split and hairy-related protein 2)(SHARP-2)(Stimulated by retinoic acid gene 13 protein) [Source:UniProtKB/Swiss-Prot;Acc:O14503]	GO:0006355 regulation of transcription, DNA-dependent,GO:0045892 negative regulation of transcription, DNA-dependent,GO:0045449 regulation of transcription,GO:0009649 entrainment of circadian clock,GO:0048168 regulation of neuronal synaptic plasticity,GO:0009649 entrainment of circadian clock,GO:0048168 regulation of neuronal synaptic plasticity	GO:0003677 DNA binding,GO:0005515 protein binding,GO:0003700 transcription factor activity,GO:0030528 transcription regulator activity,GO:0016564 transcription repressor activity	GO:0005634 nucleus	689.747	428.707	0.621542
AHsV10003260	AHsV10003260	-	NM_007229.2	11252	ARFGAP3	ADP-ribosylation factor GTPase-activating protein 3 (ARF GAP 3) [Source:UniProtKB/Swiss-Prot;Acc:Q9NP61]	GO:0030036 actin cytoskeleton organization,GO:0045806 negative regulation of endocytosis	GO:0005215 transporter activity,GO:0008092 cytoskeletal protein binding	GO:0005737 cytoplasm,GO:0005829 cytosol,GO:0031410 cytoplasmic vesicle	230.119	143.034	0.621567
AHsV10002294	AHsV10002294	-	NM_001001436.2	388272	C16orf87	UPF0547 protein C16orf87 [Source:UniProtKB/Swiss-Prot;Acc:Q6PH81]	-	-	-	78.6794	48.9068	0.621596
H200019012	H200019012	ENSG00000162522	NM_020888	-	KIAA1522	Uncharacterized protein KIAA1522 [Source:UniProtKB/Swiss-Prot;Acc:Q9P206]	-	-	-	38.8694	24.1647	0.62169
opHsV0400000656	opHsV0400000656	ENSG00000165496	NM_080746	140801	RPL10L	60S ribosomal protein L10-like [Source:UniProtKB/Swiss-Prot;Acc:Q96L21]	GO:0006412 translation,GO:0007283 spermatogenesis	GO:0003735 structural constituent of ribosome	GO:0005634 nucleus,GO:0005622 intracellular,GO:0005840 ribosome,GO:0022625 cytosolic large ribosomal subunit	650.945	404.854	0.621948
DHsGV10005004	DHsGV10005004	-	-	100127961	-	-	-	-	-	32.3665	20.144	0.622372
H300011390	H300011390	ENSG00000187010	NM_016124;NM_016124	6007	RHD	Blood group Rh(D) polypeptide (Rhesus D antigen)(RHXIII)(Rh polypeptide 2)(RhPII)(CD240D antigen) [Source:UniProtKB/Swiss-Prot;Acc:Q02161]	-	-	GO:0016021 integral to membrane,GO:0016020 membrane	71.6381	44.5994	0.622566
H300004224	H300004224	ENSG00000180015	-	-	AC093909.2	Uncharacterized protein ENSP00000318184 Fragment [Source:UniProtKB/TrEMBL;Acc:A6NKL7]	GO:0006415 translational termination	GO:0003747 translation release factor activity,GO:0016149 translation release factor activity, codon specific	GO:0005737 cytoplasm	51.3098	31.9557	0.6228
AHsV10001069	AHsV10001069	-	NM_018999.2	54462	KIAA1128	Protein GCAP14 homolog [Source:UniProtKB/Swiss-Prot;Acc:Q9H7U1]	-	-	-	98.6733	61.4902	0.62317
DHsGV10000108	DHsGV10000108	-	NM_001136180.1	440498	AC090360.1	heat shock factor binding protein 1-like [Source:RefSeq peptide;Acc:NP_001129652]	-	-	-	74.5431	46.4788	0.623515
opHsV0400000188	opHsV0400000188	ENSG00000129535	NM_006177;NM_006177;NM_006177	4901	NRL	Neural retina-specific leucine zipper protein (NRL)(D14S46E) [Source:UniProtKB/Swiss-Prot;Acc:P54845]	GO:0006355 regulation of transcription, DNA-dependent,GO:0007601 visual perception,GO:0050896 response to stimulus,GO:0045944 positive regulation of transcription from RNA polymerase II promoter,GO:0045449 regulation of transcription,GO:0046548 retinal rod cell development,GO:0045872 positive regulation of rhodopsin gene expression	GO:0003677 DNA binding,GO:0003704 specific RNA polymerase II transcription factor activity,GO:0003700 transcription factor activity,GO:0043565 sequence-specific DNA binding,GO:0046983 protein dimerization activity	GO:0005634 nucleus	40.2228	25.0881	0.623728
AHsV10002637	AHsV10002637	-	NM_000938.1	5431	POLR2B	DNA-directed RNA polymerase II subunit RPB2 (EC 2.7.7.6)(DNA-directed RNA polymerase II subunit B)(RNA polymerase II subunit B2)(RNA polymerase II subunit 2)(DNA-directed RNA polymerase II 140 kDa polypeptide) [Source:UniProtKB/Swiss-Prot;Acc:P30876]	GO:0000398 nuclear mRNA splicing, via spliceosome,GO:0006350 transcription,GO:0006367 transcription initiation from RNA polymerase II promoter,GO:0006368 RNA elongation from RNA polymerase II promoter	GO:0000287 magnesium ion binding,GO:0003677 DNA binding,GO:0003899 DNA-directed RNA polymerase activity,GO:0005515 protein binding,GO:0008270 zinc ion binding,GO:0016740 transferase activity,GO:0016779 nucleotidyltransferase activity,GO:0032549 ribonucleo	GO:0005634 nucleus,GO:0005654 nucleoplasm,GO:0005665 DNA-directed RNA polymerase II, core complex	104.135	64.9587	0.623795
H300009946	H300009946	ENSG00000107954	NM_004210	-	NEURL	Neuralized-like protein 1 (h-neuralized 1)(h-neu)(RING finger protein 67) [Source:UniProtKB/Swiss-Prot;Acc:O76050]	-	GO:0005515 protein binding,GO:0008270 zinc ion binding	-	50.9486	31.7897	0.623957
H300006478	H300006478	ENSG00000213235	-	-	AC007564.10	-	-	-	-	106.95	66.7674	0.624288
AHsV10002320	AHsV10002320	-	NM_015232.1	440073	IQSEC3	IQ motif and SEC7 domain-containing protein 3 [Source:UniProtKB/Swiss-Prot;Acc:Q9UPP2]	GO:0032012 regulation of ARF protein signal transduction	GO:0005086 ARF guanyl-nucleotide exchange factor activity	GO:0005622 intracellular	75.8032	47.3379	0.624484
DHsGV10003555	DHsGV10003555	-	-	100287428	AC152006.1	Paraneoplastic antigen-like protein 6A [Source:UniProtKB/Swiss-Prot;Acc:Q96A40]	-	-	-	70.6507	44.1233	0.624527
H300008611	H300008611	ENSG00000135956	NM_017849	55654	TMEM127	Transmembrane protein 127 [Source:UniProtKB/Swiss-Prot;Acc:O75204]	-	-	GO:0016021 integral to membrane,GO:0016020 membrane	93.9905	58.709	0.624627
AHsV10002889	AHsV10002889	-	NM_004475.2	2319	FLOT2	Flotillin-2 (Epidermal surface antigen)(ESA) [Source:UniProtKB/Swiss-Prot;Acc:Q14254]	GO:0007155 cell adhesion,GO:0008544 epidermis development	GO:0005515 protein binding	GO:0005624 membrane fraction,GO:0005886 plasma membrane,GO:0005901 caveola,GO:0009986 cell surface	103.177	64.4771	0.624919
H300004887	H300004887	ENSG00000136918	NM_001045476	401551	WDR38	WD repeat-containing protein 38 [Source:UniProtKB/Swiss-Prot;Acc:Q5JTN6]	-	-	-	43.7311	27.3284	0.62492
DHsGV10005016	DHsGV10005016	-	-	644366	-	-	-	-	-	59.3646	37.0996	0.624944
opHsV0400004721	opHsV0400004721	ENSG00000197459	NM_003524	8345	HIST1H2BH	Histone H2B type 1-H (H2B.j)(H2B/j) [Source:UniProtKB/Swiss-Prot;Acc:Q93079]	GO:0006334 nucleosome assembly	GO:0003677 DNA binding	GO:0005634 nucleus,GO:0005694 chromosome,GO:0000786 nucleosome	194.547	121.644	0.625269
DHsGV10001347	DHsGV10001347	-	-	100292787	LOC100292787	-	-	-	-	32.2685	20.177	0.625285
AHsV10000047	AHsV10000047	-	NM_015138.4	23168	RTF1	RNA polymerase-associated protein RTF1 homolog [Source:UniProtKB/Swiss-Prot;Acc:Q92541]	GO:0006350 transcription,GO:0006352 transcription initiation,GO:0006355 regulation of transcription, DNA-dependent,GO:0016570 histone modification	GO:0003677 DNA binding,GO:0005515 protein binding,GO:0005516 calmodulin binding	GO:0005634 nucleus,GO:0005730 nucleolus,GO:0005737 cytoplasm	67.5643	42.2533	0.625379
H300013586	H300013586	ENSG00000116604	NM_005920	4209	MEF2D	Myocyte-specific enhancer factor 2D [Source:UniProtKB/Swiss-Prot;Acc:Q14814]	GO:0006350 transcription,GO:0006355 regulation of transcription, DNA-dependent,GO:0007517 muscle development	GO:0003700 transcription factor activity,GO:0043565 sequence-specific DNA binding,GO:0045735 nutrient reservoir activity	GO:0005634 nucleus,GO:0005737 cytoplasm	75.8465	47.433	0.625381
H200000483	H200000483	ENSG00000141744	NM_002686;NM_002686	-	PNMT	Phenylethanolamine N-methyltransferase (PNMTase)(EC 2.1.1.28)(Noradrenaline N-methyltransferase) [Source:UniProtKB/Swiss-Prot;Acc:P11086]	-	GO:0008168 methyltransferase activity	-	62.3542	39.0093	0.625609
H300019707	H300019707	ENSG00000101331	NM_080625;NM_080625	-	C20orf160	Uncharacterized protein C20orf160 [Source:UniProtKB/Swiss-Prot;Acc:Q9NUG4]	-	-	-	65.6943	41.1049	0.625699
opHsV0400005356	opHsV0400005356	ENSG00000197353	NM_205545	137797	LYPD2	Ly6/PLAUR domain-containing protein 2 Precursor [Source:UniProtKB/Swiss-Prot;Acc:Q6UXB3]	-	-	GO:0005886 plasma membrane,GO:0031225 anchored to membrane	65.3284	40.884	0.625824
H200021173	H200021173	ENSG00000157045	NM_173474	123803	NTAN1	Protein N-terminal asparagine amidohydrolase (EC 3.5.1.-)(Protein NH2-terminal asparagine deamidase)(PNAD)(N-terminal Asn amidase)(NTN-amidase)(Protein NH2-terminal asparagine amidohydrolase)(PNAA) [Source:UniProtKB/Swiss-Prot;Acc:Q96AB6]	GO:0008344 adult locomotory behavior,GO:0007613 memory	GO:0016787 hydrolase activity,GO:0008418 protein N-terminal asparagine amidohydrolase activity	GO:0005634 nucleus,GO:0005737 cytoplasm	178.391	111.656	0.625906
H300008454	H300008454	ENSG00000164611	NM_004219;NM_004219	9232	PTTG1	Securin (Pituitary tumor-transforming gene 1 protein)(hPTTG)(Tumor-transforming protein 1)(Esp1-associated protein) [Source:UniProtKB/Swiss-Prot;Acc:O95997]	GO:0006366 transcription from RNA polymerase II promoter,GO:0007049 cell cycle,GO:0007067 mitosis,GO:0051301 cell division,GO:0007059 chromosome segregation,GO:0006974 response to DNA damage stimulus,GO:0007283 spermatogenesis,GO:0006281 DNA repair,GO:0051276 chromosome organization,GO:0006259 DNA metabolic process	GO:0005515 protein binding,GO:0003700 transcription factor activity,GO:0003674 molecular_function,GO:0017124 SH3 domain binding,GO:0004869 cysteine protease inhibitor activity	GO:0005634 nucleus,GO:0005737 cytoplasm,GO:0005575 cellular_component,GO:0005829 cytosol	987.655	618.42	0.626149
H300021644	H300021644	ENSG00000004777	NM_052948;NM_052948;NM_052948	115703	SNX26	TC10/CDC42 GTPase-activating protein (Sorting nexin-26) [Source:UniProtKB/Swiss-Prot;Acc:O14559]	GO:0007165 signal transduction,GO:0007154 cell communication	GO:0005515 protein binding,GO:0035091 phosphoinositide binding	GO:0005622 intracellular	72.6443	45.5562	0.627113
H200021238	H200021238	ENSG00000157344	NM_058219	118460	EXOSC6	Exosome complex exonuclease MTR3 (EC 3.1.13.-)(mRNA transport regulator 3 homolog)(hMtr3)(Exosome component 6)(p11) [Source:UniProtKB/Swiss-Prot;Acc:Q5RKV6]	GO:0006396 RNA processing,GO:0006364 rRNA processing	GO:0016787 hydrolase activity,GO:0003723 RNA binding,GO:0004527 exonuclease activity,GO:0000175 3'-5'-exoribonuclease activity	GO:0005634 nucleus,GO:0005737 cytoplasm,GO:0000178 exosome (RNase complex)	88.1342	55.2719	0.627134
H200000084	H200000084	ENSG00000118785	NM_000582;NM_000582;NM_000582	6696	SPP1	Osteopontin Precursor (Bone sialoprotein 1)(Secreted phosphoprotein 1)(SPP-1)(Urinary stone protein)(Nephropontin)(Uropontin) [Source:UniProtKB/Swiss-Prot;Acc:P10451]	GO:0007155 cell adhesion,GO:0001503 ossification	GO:0005515 protein binding,GO:0005125 cytokine activity	GO:0005576 extracellular region,GO:0005737 cytoplasm,GO:0005615 extracellular space,GO:0045177 apical part of cell	79.1878	49.6844	0.627425
H300006648	H300006648	ENSG00000166997	NM_152755	245812	CNPY4	Protein canopy homolog 4 Precursor [Source:UniProtKB/Swiss-Prot;Acc:Q8N129]	-	-	GO:0005576 extracellular region	46.1314	28.9541	0.627643
AHsV10003021	AHsV10003021	-	NM_001145276.1	7544	ZFY	Zinc finger Y-chromosomal protein [Source:UniProtKB/Swiss-Prot;Acc:P08048]	GO:0045449 regulation of transcription	GO:0003677 DNA binding,GO:0008270 zinc ion binding,GO:0030528 transcription regulator activity,GO:0046872 metal ion binding	GO:0005622 intracellular,GO:0005634 nucleus	37.4186	23.4973	0.627959
H200003507	H200003507	ENSG00000103005	NM_024598	79650	C16orf57	UPF0406 protein C16orf57 [Source:UniProtKB/Swiss-Prot;Acc:Q9BQ65]	GO:0008150 biological_process	GO:0003674 molecular_function	GO:0005575 cellular_component	34.5476	21.7005	0.628133
H300006598	H300006598	ENSG00000140287	NM_002112	3067	HDC	Histidine decarboxylase (HDC)(EC 4.1.1.22) [Source:UniProtKB/Swiss-Prot;Acc:P19113]	GO:0019752 carboxylic acid metabolic process,GO:0006519 cellular amino acid and derivative metabolic process,GO:0006547 histidine metabolic process,GO:0042423 catecholamine biosynthetic process	GO:0016829 lyase activity,GO:0016831 carboxy-lyase activity,GO:0030170 pyridoxal phosphate binding,GO:0004398 histidine decarboxylase activity	-	2317.48	1455.96	0.628251
H200015714	H200015714	ENSG00000101417	NM_007238;NM_007238	11264	PXMP4	Peroxisomal membrane protein 4 (24 kDa peroxisomal intrinsic membrane protein) [Source:UniProtKB/Swiss-Prot;Acc:Q9Y6I8]	-	-	GO:0016021 integral to membrane,GO:0016020 membrane,GO:0005624 membrane fraction,GO:0005777 peroxisome,GO:0005778 peroxisomal membrane,GO:0005778 peroxisomal membrane	33.489	21.0411	0.6283
AHsV10000206	AHsV10000206	-	NM_032122.3	84062	DTNBP1	Dysbindin (Dystrobrevin-binding protein 1)(Hermansky-Pudlak syndrome 7 protein homolog)(Hps7-like protein) [Source:UniProtKB/Swiss-Prot;Acc:Q96EV8]	GO:0006996 organelle organization,GO:0007601 visual perception,GO:0050896 response to stimulus	GO:0005515 protein binding,GO:0042802 identical protein binding	GO:0005634 nucleus,GO:0005737 cytoplasm,GO:0016528 sarcoplasm,GO:0030424 axon,GO:0042383 sarcolemma	125.89	79.1208	0.628493
AHsV10000156	AHsV10000156	-	NM_033419.3	93210	PERLD1	Post-GPI attachment to proteins factor 3 Precursor (PER1-like domain-containing protein 1)(Gene coamplified with ERBB2 protein)(hCOS16) [Source:UniProtKB/Swiss-Prot;Acc:Q96FM1]	GO:0006506 GPI anchor biosynthetic process	GO:0016788 hydrolase activity, acting on ester bonds	GO:0000139 Golgi membrane,GO:0005783 endoplasmic reticulum,GO:0005794 Golgi apparatus,GO:0016020 membrane,GO:0016021 integral to membrane,GO:0031227 intrinsic to endoplasmic reticulum membrane	69.6264	43.7792	0.628772
opHsV0400005403	opHsV0400005403	ENSG00000196374	NM_003521	8342	HIST1H2BM	Histone H2B type 1-M (H2B.e)(H2B/e) [Source:UniProtKB/Swiss-Prot;Acc:Q99879]	GO:0006334 nucleosome assembly	GO:0003677 DNA binding	GO:0005634 nucleus,GO:0005694 chromosome,GO:0000786 nucleosome	182.446	114.83	0.629395
H300005705	H300005705	ENSG00000215086	-	-	AC074051.4	-	-	-	-	120.547	75.8778	0.629446
H200020562	H200020562	ENSG00000163428	-	116064	LRRC58	Leucine-rich repeat-containing protein 58 [Source:UniProtKB/Swiss-Prot;Acc:Q96CX6]	-	GO:0005515 protein binding	-	53.0984	33.4427	0.629826
H300018774	H300018774	ENSG00000106123	NM_004445;NM_004445	2051	EPHB6	Ephrin type-B receptor 6 Precursor (Tyrosine-protein kinase-defective receptor EPH-6)(HEP) [Source:UniProtKB/Swiss-Prot;Acc:O15197]	GO:0006468 protein amino acid phosphorylation,GO:0007169 transmembrane receptor protein tyrosine kinase signaling pathway	GO:0000166 nucleotide binding,GO:0005524 ATP binding,GO:0004872 receptor activity,GO:0004674 protein serine/threonine kinase activity,GO:0004713 protein tyrosine kinase activity,GO:0004672 protein kinase activity,GO:0005003 ephrin receptor activity	GO:0016021 integral to membrane,GO:0016020 membrane	114.959	72.4202	0.629967
H300021593	H300021593	ENSG00000180979	NM_153260;NM_153260	255252	LRRC57	Leucine-rich repeat-containing protein 57 [Source:UniProtKB/Swiss-Prot;Acc:Q8N9N7]	-	GO:0005515 protein binding	-	50.0204	31.5327	0.630396
H300004605	H300004605	ENSG00000168754	NM_016490	51252	FAM178B	Protein FAM178B [Source:UniProtKB/Swiss-Prot;Acc:Q8IXR5]	-	-	-	144.233	90.9458	0.630548
opHsV0400000216	opHsV0400000216	ENSG00000204873	NM_031962	83900	KRTAP9-3	Keratin-associated protein 9-3 (Keratin-associated protein 9.3)(Ultrahigh sulfur keratin-associated protein 9.3) [Source:UniProtKB/Swiss-Prot;Acc:Q9BYQ3]	-	GO:0005515 protein binding	GO:0045095 keratin filament	52.4379	33.0824	0.630887
AHsV10003073	AHsV10003073	-	NM_199282.1	201176	ARHGAP27	Rho GTPase activating protein 27 isoform a [Source:RefSeq peptide;Acc:NP_954976]	GO:0007165 signal transduction	GO:0005515 protein binding	GO:0005622 intracellular	102.747	64.8455	0.63112
H200016383	H200016383	ENSG00000141977	NM_054113;NM_054113	117286	CIB3	Calcium and integrin-binding family member 3 (Kinase-interacting protein 3)(KIP 3) [Source:UniProtKB/Swiss-Prot;Acc:Q96Q77]	-	GO:0005509 calcium ion binding	-	49.4634	31.2267	0.631309
AHsV10000969	AHsV10000969	-	NM_002208.4	3682	ITGAE	Integrin alpha-E Precursor (Mucosal lymphocyte 1 antigen)(HML-1 antigen)(Integrin alpha-IEL)(CD103 antigen) [Contains Integrin alpha-E light chain;Integrin alpha-E heavy chain] [Source:UniProtKB/Swiss-Prot;Acc:P38570]	GO:0007155 cell adhesion,GO:0007229 integrin-mediated signaling pathway	GO:0000287 magnesium ion binding,GO:0004872 receptor activity,GO:0005509 calcium ion binding,GO:0005515 protein binding	GO:0008305 integrin complex,GO:0009897 external side of plasma membrane,GO:0016020 membrane,GO:0016021 integral to membrane	440.134	278.035	0.631704
DHsGV10001885	DHsGV10001885	-	-	729645	-	-	-	-	-	207.126	130.869	0.631833
DHsGV10001706	DHsGV10001706	-	NM_002284.3	100293351	KRT86	Keratin, type II cuticular Hb6 (Type II hair keratin Hb6)(Keratin-86)(K86)(K2.11) [Source:UniProtKB/Swiss-Prot;Acc:O43790]	GO:0007010 cytoskeleton organization	GO:0005198 structural molecule activity	GO:0045095 keratin filament	83.2524	52.6454	0.632359
opHsV0400001929	opHsV0400001929	ENSG00000204502	NM_001013407	343068	PRAMEF5	PRAME family member 5 [Source:UniProtKB/Swiss-Prot;Acc:Q5TYX0]	-	-	-	38.4424	24.3187	0.6326
DHsGV10005417	DHsGV10005417	-	-	647546	-	-	-	-	-	74.0493	46.852	0.632713
H300019594	H300019594	ENSG00000111450	NM_194356;NM_194356;NM_194356	2054	STX2	Syntaxin-2 (Epimorphin) [Source:UniProtKB/Swiss-Prot;Acc:P32856]	GO:0007165 signal transduction,GO:0007340 acrosome reaction,GO:0009887 organ morphogenesis,GO:0006886 intracellular protein transport,GO:0016192 vesicle-mediated transport,GO:0000910 cytokinesis,GO:0007398 ectoderm development,GO:0048547 gut morphogenesis,GO:0030855 epithelial cell differentiation,GO:0030033 microvillus biogenesis,GO:0045026 plasma membrane fusion,GO:0000920 cell separation durin…	GO:0005515 protein binding,GO:0005484 SNAP receptor activity,GO:0048306 calcium-dependent protein binding,GO:0000149 SNARE binding	GO:0005886 plasma membrane,GO:0016021 integral to membrane,GO:0016020 membrane,GO:0005624 membrane fraction,GO:0005792 microsome,GO:0005768 endosome,GO:0016324 apical plasma membrane,GO:0030496 midbody,GO:0005625 soluble fraction,GO:0016323 basolateral plasma membrane	35.3469	22.3705	0.632884
H200006677	H200006677	ENSG00000107140	NM_006285	7016	TESK1	Dual specificity testis-specific protein kinase 1 (EC 2.7.12.1)(Testicular protein kinase 1) [Source:UniProtKB/Swiss-Prot;Acc:Q15569]	GO:0006468 protein amino acid phosphorylation,GO:0007283 spermatogenesis	GO:0016740 transferase activity,GO:0000287 magnesium ion binding,GO:0005515 protein binding,GO:0000166 nucleotide binding,GO:0005524 ATP binding,GO:0030145 manganese ion binding,GO:0004674 protein serine/threonine kinase activity,GO:0004713 protein tyrosine kinase activity,GO:0004672 protein kinase activity	-	36.5331	23.1326	0.633196
H300004976	H300004976	ENSG00000178457	-	-	C21orf94	Uncharacterized protein C21orf94 [Source:UniProtKB/Swiss-Prot;Acc:P59092]	-	-	-	40.9526	25.94	0.633416
H200016213	H200016213	ENSG00000178538	NM_004056	767	CA8	Carbonic anhydrase-related protein (CARP)(Carbonic anhydrase VIII)(CA-VIII) [Source:UniProtKB/Swiss-Prot;Acc:P35219]	GO:0006730 one-carbon compound metabolic process,GO:0048015 phosphoinositide-mediated signaling	GO:0005515 protein binding,GO:0008270 zinc ion binding,GO:0046872 metal ion binding,GO:0004089 carbonate dehydratase activity	GO:0005737 cytoplasm	366.713	232.309	0.63349
opHsV0400000271	opHsV0400000271	ENSG00000204592	NM_005516;NM_005516	3133	HLA-E	major histocompatibility complex, class I, E precursor [Source:RefSeq peptide;Acc:NP_005507]	GO:0006955 immune response,GO:0019882 antigen processing and presentation	-	GO:0016020 membrane,GO:0042612 MHC class I protein complex	605.215	383.455	0.633584
opHsV0400000592	opHsV0400000592	ENSG00000162961	NM_032574;NM_032574	84661	DPY30	Protein dpy-30 homolog (Dpy-30-like protein) [Source:UniProtKB/Swiss-Prot;Acc:Q9C005]	-	GO:0042802 identical protein binding	GO:0005634 nucleus	631.713	400.637	0.634207
H300022279	H300022279	ENSG00000167165	NM_205862;NM_205862;NM_205862;NM_205862;NM_205862;NM_019093;NM_019093;NM_019093;NM_019093;NM_019093;NM_000463;NM_000463	54577	UGT1A8	UDP-glucuronosyltransferase 1-8 Precursor (EC 2.4.1.17)(UDP-glucuronosyltransferase 1A8)(UDPGT)(UGT1*8)(UGT1-08)(UGT1.8)(UGT-1H)(UGT1H) [Source:UniProtKB/Swiss-Prot;Acc:Q9HAW9]	GO:0008152 metabolic process	GO:0015020 glucuronosyltransferase activity,GO:0016758 transferase activity, transferring hexosyl groups	GO:0016021 integral to membrane,GO:0016020 membrane,GO:0005792 microsome,GO:0005575 cellular_component,GO:0005783 endoplasmic reticulum,GO:0005789 endoplasmic reticulum membrane	112.548	71.3866	0.634279
DHsGV10002013	DHsGV10002013	-	-	100293563	AC093616.2	DC48 [Source:UniProtKB/TrEMBL;Acc:Q9H2H5]	-	-	-	477.58	303.37	0.635224
opHsV0400005189	opHsV0400005189	ENSG00000159216	-	861	RUNX1	Runt-related transcription factor 1 (Core-binding factor subunit alpha-2)(CBF-alpha-2)(Acute myeloid leukemia 1 protein)(Oncogene AML-1)(Polyomavirus enhancer-binding protein 2 alpha B subunit)(PEBP2-alpha B)(PEA2-alpha B)(SL3-3 enhancer factor 1 alpha B subunit)(SL3/AKV core-binding factor alpha B subunit) [Source:UniProtKB/Swiss-Prot;Acc:Q01196]	GO:0006355 regulation of transcription, DNA-dependent,GO:0045449 regulation of transcription	GO:0003677 DNA binding,GO:0005524 ATP binding,GO:0003700 transcription factor activity	GO:0005634 nucleus	274.056	174.121	0.635347
H300006053	H300006053	ENSG00000176102	NM_001326	1479	CSTF3	Cleavage stimulation factor 77 kDa subunit (CSTF 77 kDa subunit)(CstF-77)(CF-1 77 kDa subunit) [Source:UniProtKB/Swiss-Prot;Acc:Q12996]	GO:0006397 mRNA processing,GO:0000398 nuclear mRNA splicing, via spliceosome,GO:0006396 RNA processing,GO:0006378 mRNA polyadenylation,GO:0006379 mRNA cleavage	GO:0005515 protein binding,GO:0003723 RNA binding	GO:0005634 nucleus,GO:0005622 intracellular	142.06	90.2679	0.63542
H200006930	H200006930	ENSG00000165660	NM_032182	23172	FAM175B	Protein FAM175B [Source:UniProtKB/Swiss-Prot;Acc:Q15018]	-	GO:0005515 protein binding	-	105.6	67.1129	0.635541
CHsGV10001473	CHsGV10001473	-	NM_194071.2	64764	CREB3L2	Cyclic AMP-responsive element-binding protein 3-like protein 2 (cAMP-responsive element-binding protein 3-like protein 2)(BBF2 human homolog on chromosome 7) [Contains Processed cyclic AMP-responsive element-binding protein 3-like protein 2] [Source:UniProtKB/Swiss-Prot;Acc:Q70SY1]	GO:0006986 response to unfolded protein,GO:0045449 regulation of transcription	GO:0003677 DNA binding,GO:0043565 sequence-specific DNA binding,GO:0003700 transcription factor activity,GO:0046983 protein dimerization activity	GO:0005634 nucleus,GO:0016021 integral to membrane,GO:0005783 endoplasmic reticulum,GO:0016020 membrane	42.3891	26.945	0.63566
H300019758	H300019758	ENSG00000109452	NM_003866	-	INPP4B	Type II inositol-3,4-bisphosphate 4-phosphatase (EC 3.1.3.66)(Inositol polyphosphate 4-phosphatase type II) [Source:UniProtKB/Swiss-Prot;Acc:O15327]	-	-	-	36.6654	23.312	0.635805
H300001893	H300001893	ENSG00000137814	NM_018097	55142	CEP27	Centrosomal protein of 27 kDa (Cep27) [Source:UniProtKB/Swiss-Prot;Acc:Q9NVX0]	-	-	GO:0005813 centrosome	93.2864	59.3143	0.635831
H200010552	H200010552	ENSG00000067840	NM_032512	-	PDZD4	PDZ domain-containing protein 4 (PDZ domain-containing RING finger protein 4-like protein) [Source:UniProtKB/Swiss-Prot;Acc:Q76G19]	-	GO:0005515 protein binding	-	40.6872	25.8707	0.635842
H300019331	H300019331	ENSG00000133104	NM_015087	23111	SPG20	Spartin (Trans-activated by hepatitis C virus core protein 1) [Source:UniProtKB/Swiss-Prot;Acc:Q8N0X7]	-	-	-	294.436	187.217	0.63585
H200007404	H200007404	ENSG00000160883	NM_002115	3101	HK3	Hexokinase-3 (EC 2.7.1.1)(Hexokinase type III)(HK III) [Source:UniProtKB/Swiss-Prot;Acc:P52790]	GO:0006508 proteolysis,GO:0006096 glycolysis	GO:0016740 transferase activity,GO:0000166 nucleotide binding,GO:0005524 ATP binding,GO:0016301 kinase activity,GO:0004190 aspartic-type endopeptidase activity,GO:0004396 hexokinase activity	GO:0016020 membrane,GO:0005829 cytosol	188.91	120.191	0.636234
opHsV0400004693	opHsV0400004693	ENSG00000213967	-	-	AC011503.4	Zinc finger protein LOC730087 [Source:UniProtKB/Swiss-Prot;Acc:A6NNF4]	GO:0006350 transcription,GO:0006355 regulation of transcription, DNA-dependent	GO:0003677 DNA binding,GO:0008270 zinc ion binding,GO:0046872 metal ion binding,GO:0003676 nucleic acid binding	GO:0005634 nucleus,GO:0005622 intracellular	95.7734	60.9383	0.636275
AHsV10002513	AHsV10002513	-	NM_173575.2	282974	STK32C	Serine/threonine-protein kinase 32C (PKE)(EC 2.7.11.1)(YANK3) [Source:UniProtKB/Swiss-Prot;Acc:Q86UX6]	GO:0006468 protein amino acid phosphorylation	GO:0000166 nucleotide binding,GO:0000287 magnesium ion binding,GO:0004672 protein kinase activity,GO:0004674 protein serine/threonine kinase activity,GO:0004713 protein tyrosine kinase activity,GO:0005524 ATP binding,GO:0016740 transferase activity	-	88.9157	56.5751	0.636278
H300007643	H300007643	ENSG00000180389	-	-	ATP5EP2	ATP synthase subunit epsilon-like protein, mitochondrial [Source:UniProtKB/Swiss-Prot;Acc:Q5VTU8]	GO:0006811 ion transport,GO:0015992 proton transport,GO:0015986 ATP synthesis coupled proton transport	GO:0016787 hydrolase activity,GO:0046872 metal ion binding,GO:0046961 hydrogen ion transporting ATPase activity, rotational mechanism,GO:0046933 hydrogen ion transporting ATP synthase activity, rotational mechanism	GO:0016020 membrane,GO:0005739 mitochondrion,GO:0005743 mitochondrial inner membrane,GO:0000275 mitochondrial proton-transporting ATP synthase complex, catalytic core F(1)	983.613	625.935	0.636363
H300003273	H300003273	ENSG00000048405	NM_176814	168850	ZNF800	Zinc finger protein 800 [Source:UniProtKB/Swiss-Prot;Acc:Q2TB10]	GO:0006350 transcription,GO:0006355 regulation of transcription, DNA-dependent	GO:0003677 DNA binding,GO:0008270 zinc ion binding,GO:0046872 metal ion binding,GO:0003676 nucleic acid binding	GO:0005634 nucleus,GO:0005622 intracellular	79.825	50.8013	0.636408
H300018372	H300018372	ENSG00000001461	NM_020448;NM_020448;NM_020448;NM_020448;NM_020448;NM_020448	-	NPAL3	NIPA-like protein 3 [Source:UniProtKB/Swiss-Prot;Acc:Q6P499]	-	-	-	44.259	28.1674	0.636423
DHsGV10001812	DHsGV10001812	-	-	100289514	-	-	-	-	-	136.526	86.8899	0.636435
opHsV0400002969	opHsV0400002969	ENSG00000186143	NM_178553	339779	C2orf53	Uncharacterized protein C2orf53 [Source:UniProtKB/Swiss-Prot;Acc:Q53SZ7]	-	-	-	34.1757	21.7523	0.636484
H300021069	H300021069	ENSG00000166477	NM_138792	-	LEO1	RNA polymerase-associated protein LEO1 (Replicative senescence down-regulated leo1-like protein) [Source:UniProtKB/Swiss-Prot;Acc:Q8WVC0]	GO:0007155 cell adhesion,GO:0001503 ossification	-	-	409.526	260.672	0.636521
H300018000	H300018000	ENSG00000196126	-	3123	HLA-DRB1	HLA class II histocompatibility antigen, DRB1-15 beta chain Precursor (MHC class I antigen DRB1*15)(DW2.2/DR2.2) [Source:UniProtKB/Swiss-Prot;Acc:P01911]	GO:0007165 signal transduction,GO:0006955 immune response,GO:0019882 antigen processing and presentation,GO:0009405 pathogenesis,GO:0002504 antigen processing and presentation of peptide or polysaccharide antigen via MHC class II	GO:0032395 MHC class II receptor activity	GO:0016021 integral to membrane,GO:0016020 membrane,GO:0005887 integral to plasma membrane,GO:0042613 MHC class II protein complex	453.176	288.612	0.636864
AHsV10003099	AHsV10003099	-	NM_001134759.1	1429	CRYZ	Quinone oxidoreductase (EC 1.6.5.5)(NADPH:quinone reductase)(Zeta-crystallin) [Source:UniProtKB/Swiss-Prot;Acc:Q08257]	GO:0008152 metabolic process,GO:0055114 oxidation reduction	GO:0003824 catalytic activity,GO:0005488 binding,GO:0008270 zinc ion binding,GO:0016491 oxidoreductase activity	-	291.201	185.554	0.637202
H300017074	H300017074	ENSG00000100644	NM_001530;NM_001530;NM_001530	-	HIF1A	Hypoxia-inducible factor 1 alpha (HIF-1 alpha)(HIF1 alpha)(ARNT-interacting protein)(Member of PAS protein 1)(Basic-helix-loop-helix-PAS protein MOP1) [Source:UniProtKB/Swiss-Prot;Acc:Q16665]	GO:0007165 signal transduction,GO:0006355 regulation of transcription, DNA-dependent,GO:0045449 regulation of transcription	GO:0003700 transcription factor activity,GO:0030528 transcription regulator activity,GO:0004871 signal transducer activity	GO:0005634 nucleus,GO:0005737 cytoplasm,GO:0005730 nucleolus	106.558	67.9044	0.637255
H200000564	H200000564	ENSG00000136098	-	4752	NEK3	Serine/threonine-protein kinase Nek3 (EC 2.7.11.1)(NimA-related protein kinase 3)(HSPK 36) [Source:UniProtKB/Swiss-Prot;Acc:P51956]	GO:0006468 protein amino acid phosphorylation,GO:0007049 cell cycle,GO:0007067 mitosis,GO:0051301 cell division	GO:0016740 transferase activity,GO:0000287 magnesium ion binding,GO:0005515 protein binding,GO:0000166 nucleotide binding,GO:0005524 ATP binding,GO:0004674 protein serine/threonine kinase activity,GO:0004713 protein tyrosine kinase activity,GO:0004672 protein kinase activity	GO:0005634 nucleus	70.3198	44.8204	0.637379
opHsV0400003667	opHsV0400003667	ENSG00000215297	-	-	AL354941.10	-	-	-	-	85.3732	54.4255	0.637501
H300000928	H300000928	ENSG00000186502	-	-	RP11-161I19.3	-	-	-	-	54.195	34.5612	0.63772
AHsV10000583	AHsV10000583	-	NM_007013.3	11059	WWP1	NEDD4-like E3 ubiquitin-protein ligase WWP1 (EC 6.3.2.-)(WW domain-containing protein 1)(Atrophin-1-interacting protein 5)(AIP5) [Source:UniProtKB/Swiss-Prot;Acc:Q9H0M0]	GO:0006464 protein modification process,GO:0007165 signal transduction,GO:0007417 central nervous system development,GO:0016481 negative regulation of transcription,GO:0016567 protein ubiquitination,GO:0019941 modification-dependent protein catabolic proc	GO:0004842 ubiquitin-protein ligase activity,GO:0005515 protein binding,GO:0016874 ligase activity,GO:0016881 acid-amino acid ligase activity	GO:0000151 ubiquitin ligase complex,GO:0005622 intracellular	50.207	32.0273	0.637905
H300008317	H300008317	ENSG00000172594	NM_006714	10924	SMPDL3A	Acid sphingomyelinase-like phosphodiesterase 3a Precursor (ASM-like phosphodiesterase 3a)(EC 3.1.4.-) [Source:UniProtKB/Swiss-Prot;Acc:Q92484]	GO:0008152 metabolic process,GO:0006685 sphingomyelin catabolic process	GO:0005515 protein binding,GO:0016787 hydrolase activity,GO:0016798 hydrolase activity, acting on glycosyl bonds,GO:0004767 sphingomyelin phosphodiesterase activity	GO:0005576 extracellular region,GO:0005615 extracellular space	40.8316	26.0724	0.638535
H300009373	H300009373	ENSG00000145247	NM_001014446;NM_001014446	132299	OCIAD2	OCIA domain-containing protein 2 (Ovarian carcinoma immunoreactive antigen-like protein) [Source:UniProtKB/Swiss-Prot;Acc:Q56VL3]	-	-	-	447.806	285.959	0.638578
H300005244	H300005244	ENSG00000171471	NM_001085481	643246	MAP1LC3B2	Microtubule-associated proteins 1A/1B light chain 3 beta 2 Precursor (Microtubule-associated proteins 1A/1B light chain 3B-like) [Source:UniProtKB/Swiss-Prot;Acc:A6NCE7]	GO:0006511 ubiquitin-dependent protein catabolic process,GO:0006914 autophagy	-	GO:0016020 membrane,GO:0005874 microtubule,GO:0005737 cytoplasm,GO:0012505 endomembrane system,GO:0031410 cytoplasmic vesicle	679.867	434.735	0.639442
H200005245	H200005245	ENSG00000110911	NM_000617	4891	SLC11A2	Natural resistance-associated macrophage protein 2 (NRAMP 2)(Divalent metal transporter 1)(DMT1) [Source:UniProtKB/Swiss-Prot;Acc:P49281]	GO:0015031 protein transport,GO:0006810 transport	GO:0005215 transporter activity,GO:0015450 P-P-bond-hydrolysis-driven protein transmembrane transporter activity	GO:0016020 membrane	77.0878	49.3149	0.639724
H200007892	H200007892	ENSG00000020633	NM_001031680;NM_001031680	864	RUNX3	Runt-related transcription factor 3 (Core-binding factor subunit alpha-3)(CBF-alpha-3)(Acute myeloid leukemia 2 protein)(Oncogene AML-2)(Polyomavirus enhancer-binding protein 2 alpha C subunit)(PEBP2-alpha C)(PEA2-alpha C)(SL3-3 enhancer factor 1 alpha C subunit)(SL3/AKV core-binding factor alpha C subunit) [Source:UniProtKB/Swiss-Prot;Acc:Q13761]	GO:0006355 regulation of transcription, DNA-dependent,GO:0045449 regulation of transcription	GO:0003677 DNA binding,GO:0005524 ATP binding,GO:0003700 transcription factor activity	GO:0005634 nucleus	167.591	107.245	0.639921
H200005813	H200005813	ENSG00000104432	NM_000880	3574	IL7	Interleukin-7 Precursor (IL-7) [Source:UniProtKB/Swiss-Prot;Acc:P13232]	GO:0030308 negative regulation of cell growth,GO:0006955 immune response,GO:0045453 bone resorption,GO:0007267 cell-cell signaling,GO:0008284 positive regulation of cell proliferation,GO:0009887 organ morphogenesis,GO:0006916 anti-apoptosis,GO:0043086 negative regulation of catalytic activity,GO:0030890 positive regulation of B cell proliferation,GO:0006959 humoral immune response,GO:0045582 posi…	GO:0005515 protein binding,GO:0008083 growth factor activity,GO:0005125 cytokine activity,GO:0005126 hematopoietin/interferon-class (D200-domain) cytokine receptor binding,GO:0005139 interleukin-7 receptor binding	GO:0005576 extracellular region,GO:0005615 extracellular space	75.5934	48.3928	0.640173
DHsGV10005561	DHsGV10005561	-	-	100130116	-	-	-	-	-	75.0934	48.075	0.640202
opHsV0400011300	opHsV0400011300	ENSG00000053254	NM_001085471;NM_001085471	1112	FOXN3	Forkhead box protein N3 (Checkpoint suppressor 1) [Source:UniProtKB/Swiss-Prot;Acc:O00409]	GO:0006355 regulation of transcription, DNA-dependent	GO:0003700 transcription factor activity,GO:0043565 sequence-specific DNA binding	GO:0005634 nucleus	135.153	86.5419	0.640324
H200005977	H200005977	ENSG00000171867	NM_000311;NM_000311	5621	PRNP	Major prion protein Precursor (PrP)(PrP27-30)(PrP33-35C)(ASCR)(CD230 antigen) [Source:UniProtKB/Swiss-Prot;Acc:P04156]	GO:0008152 metabolic process,GO:0006916 anti-apoptosis,GO:0006979 response to oxidative stress,GO:0046686 response to cadmium ion,GO:0051260 protein homooligomerization,GO:0006878 cellular copper ion homeostasis,GO:0046688 response to copper ion,GO:0006916 anti-apoptosis,GO:0046686 response to cadmium ion,GO:0046688 response to copper ion	GO:0008017 microtubule binding,GO:0042802 identical protein binding,GO:0005507 copper ion binding	GO:0005886 plasma membrane,GO:0016020 membrane,GO:0005737 cytoplasm,GO:0005794 Golgi apparatus,GO:0005783 endoplasmic reticulum,GO:0031225 anchored to membrane,GO:0019898 extrinsic to membrane,GO:0045121 membrane raft,GO:0005737 cytoplasm	3097.36	1983.89	0.640509
AHsV10000154	AHsV10000154	-	NM_032941.2	5965	RECQL	ATP-dependent DNA helicase Q1 (EC 3.6.1.-)(DNA-dependent ATPase Q1) [Source:UniProtKB/Swiss-Prot;Acc:P46063]	-	-	-	77.1856	49.4401	0.640535
AHsV10000463	AHsV10000463	-	NM_007125.3	7404	UTY	Histone demethylase UTY (EC 1.14.11.-)(Ubiquitously transcribed Y chromosome tetratricopeptide repeat protein)(Ubiquitously transcribed TPR protein on the Y chromosome) [Source:UniProtKB/Swiss-Prot;Acc:O14607]	GO:0016568 chromatin modification,GO:0055114 oxidation reduction	GO:0005488 binding,GO:0005506 iron ion binding,GO:0016491 oxidoreductase activity,GO:0016702 oxidoreductase activity, acting on single donors with incorporation of molecular oxygen, incorporation of two atoms of oxygen,GO:0046872 metal ion binding	GO:0005634 nucleus	74.1533	47.53	0.640969
H200002535	H200002535	ENSG00000082068	NM_018034	55100	WDR70	WD repeat-containing protein 70 [Source:UniProtKB/Swiss-Prot;Acc:Q9NW82]	-	-	-	74.5861	47.8105	0.641011
opHsV0400001597	opHsV0400001597	ENSG00000184303	-	-	DRD5P1	Seven transmembrane helix receptor [Source:UniProtKB/TrEMBL;Acc:Q8NGW2]	GO:0007186 G-protein coupled receptor protein signaling pathway	GO:0004872 receptor activity,GO:0004952 dopamine receptor activity	GO:0016021 integral to membrane	92.9006	59.5573	0.641086
opHsV0400004687	opHsV0400004687	ENSG00000198685	NM_007354	23434	C3orf27	Protein GR6 [Source:UniProtKB/Swiss-Prot;Acc:O15544]	-	-	-	47.8105	30.6616	0.641315
H300000306	H300000306	ENSG00000065559	NM_003010	6416	MAP2K4	Dual specificity mitogen-activated protein kinase kinase 4 (MAP kinase kinase 4)(EC 2.7.12.2)(JNK-activating kinase 1)(c-Jun N-terminal kinase kinase 1)(JNKK)(SAPK/ERK kinase 1)(SEK1) [Source:UniProtKB/Swiss-Prot;Acc:P45985]	GO:0007165 signal transduction,GO:0006468 protein amino acid phosphorylation,GO:0007254 JNK cascade	GO:0016740 transferase activity,GO:0005515 protein binding,GO:0000166 nucleotide binding,GO:0005524 ATP binding,GO:0004674 protein serine/threonine kinase activity,GO:0004713 protein tyrosine kinase activity,GO:0004672 protein kinase activity	-	63.49	40.7198	0.641358
opHsV0400004495	opHsV0400004495	ENSG00000197382	-	-	AP000476.2	-	-	-	-	580.388	372.666	0.642097
opHsV0400004623	opHsV0400004623	ENSG00000196533	NM_001007544	440712	C1orf186	Uncharacterized protein C1orf186 [Source:UniProtKB/Swiss-Prot;Acc:Q6ZWK4]	-	-	GO:0016021 integral to membrane,GO:0016020 membrane	1695.89	1089.46	0.642411
H200008535	H200008535	ENSG00000174231	NM_006445	10594	PRPF8	Pre-mRNA-processing-splicing factor 8 (Splicing factor Prp8)(PRP8 homolog)(220 kDa U5 snRNP-specific protein)(p220) [Source:UniProtKB/Swiss-Prot;Acc:Q6P2Q9]	GO:0007601 visual perception,GO:0050896 response to stimulus,GO:0008380 RNA splicing,GO:0000398 nuclear mRNA splicing, via spliceosome	GO:0005515 protein binding,GO:0003723 RNA binding,GO:0031202 RNA splicing factor activity, transesterification mechanism	GO:0005634 nucleus,GO:0016607 nuclear speck,GO:0005681 spliceosome,GO:0005682 snRNP U5	189.626	121.879	0.642734
AHsV10001919	AHsV10001919	-	NM_000889.1	3695	ITGB7	Integrin beta-7 Precursor (Gut homing receptor beta subunit) [Source:UniProtKB/Swiss-Prot;Acc:P26010]	GO:0007155 cell adhesion,GO:0007160 cell-matrix adhesion,GO:0007229 integrin-mediated signaling pathway	GO:0000287 magnesium ion binding,GO:0004872 receptor activity,GO:0005488 binding,GO:0005509 calcium ion binding,GO:0009055 electron carrier activity,GO:0042802 identical protein binding,GO:0051536 iron-sulfur cluster binding	GO:0008305 integrin complex,GO:0016020 membrane,GO:0016021 integral to membrane	313.006	201.243	0.642935
H300008262	H300008262	ENSG00000179918	NM_012248	22928	SEPHS2	Selenide, water dikinase 2 (EC 2.7.9.3)(Selenophosphate synthetase 2)(Selenium donor protein 2) [Source:UniProtKB/Swiss-Prot;Acc:Q99611]	GO:0016260 selenocysteine biosynthetic process	GO:0016740 transferase activity,GO:0000166 nucleotide binding,GO:0005524 ATP binding,GO:0003824 catalytic activity,GO:0008430 selenium binding,GO:0004756 selenide, water dikinase activity	GO:0005575 cellular_component	735.896	473.315	0.643182
opHsV0400003893	opHsV0400003893	ENSG00000120992	NM_006330	-	LYPLA1	Acyl-protein thioesterase 1 (EC 3.1.2.-)(Lysophospholipase 1)(Lysophospholipase I) [Source:UniProtKB/Swiss-Prot;Acc:O75608]	-	GO:0016787 hydrolase activity	-	490.015	315.301	0.643451
H300020179	H300020179	ENSG00000141682	NM_021127	5366	PMAIP1	Phorbol-12-myristate-13-acetate-induced protein 1 (PMA-induced protein 1)(Immediate-early-response protein APR)(NOXA) [Source:UniProtKB/Swiss-Prot;Acc:Q13794]	GO:0006917 induction of apoptosis,GO:0006919 caspase activation,GO:0006926 virus-infected cell apoptosis,GO:0006921 cell structure disassembly during apoptosis,GO:0001836 release of cytochrome c from mitochondria,GO:0043331 response to dsRNA	GO:0005515 protein binding	GO:0005739 mitochondrion	61.2116	39.3933	0.643559
H300020935	H300020935	ENSG00000164327	NM_152756;NM_152756	253260	AC026713.5	Rapamycin-insensitive companion of mTOR [Source:UniProtKB/Swiss-Prot;Acc:Q6R327]	GO:0009790 embryonic development,GO:0031532 actin cytoskeleton reorganization,GO:0051056 regulation of small GTPase mediated signal transduction,GO:0051896 regulation of protein kinase B signaling cascade	GO:0005515 protein binding,GO:0005488 binding,GO:0005085 guanyl-nucleotide exchange factor activity	GO:0005622 intracellular,GO:0031932 TORC2 complex	40.8057	26.2651	0.643662
H200000120	H200000120	ENSG00000204344	NM_032454;NM_004197;NM_004197	8859	STK19	Serine/threonine-protein kinase 19 (Protein RP1)(EC 2.7.11.1)(Protein G11) [Source:UniProtKB/Swiss-Prot;Acc:P49842]	GO:0006468 protein amino acid phosphorylation,GO:0006986 response to unfolded protein,GO:0007584 response to nutrient,GO:0006952 defense response	GO:0016740 transferase activity,GO:0005515 protein binding,GO:0000166 nucleotide binding,GO:0005524 ATP binding,GO:0030145 manganese ion binding,GO:0016301 kinase activity,GO:0004674 protein serine/threonine kinase activity,GO:0051059 NF-kappaB binding	GO:0005634 nucleus,GO:0005829 cytosol,GO:0043234 protein complex	75.1485	48.3724	0.643691
AHsV10002679	AHsV10002679	-	XM_001715330.2	400110	-	-	-	-	-	91.5267	58.9183	0.643728
CHsGV10001180	CHsGV10001180	-	NM_145214.2	81559	TRIM11	Tripartite motif-containing protein 11 (EC 6.3.2.-)(RING finger protein 92)(Protein BIA1) [Source:UniProtKB/Swiss-Prot;Acc:Q96F44]	GO:0019941 modification-dependent protein catabolic process	GO:0005515 protein binding,GO:0008270 zinc ion binding,GO:0046872 metal ion binding,GO:0016874 ligase activity	GO:0005737 cytoplasm,GO:0005634 nucleus,GO:0005622 intracellular	60.5471	38.9841	0.643864
opHsV0400000239	opHsV0400000239	ENSG00000134146	NM_080650	89978	ATPBD4	ATP-binding domain-containing protein 4 [Source:UniProtKB/Swiss-Prot;Acc:Q7L8W6]	-	-	-	79.71	51.3332	0.644
H300012110	H300012110	ENSG00000138375	NM_014140;NM_014140	50485	SMARCAL1	SWI/SNF-related matrix-associated actin-dependent regulator of chromatin subfamily A-like protein 1 (EC 3.6.1.-)(Sucrose nonfermenting protein 2-like 1)(HepA-related protein)(hHARP) [Source:UniProtKB/Swiss-Prot;Acc:Q9NZC9]	GO:0016568 chromatin modification,GO:0006357 regulation of transcription from RNA polymerase II promoter,GO:0006259 DNA metabolic process	GO:0003677 DNA binding,GO:0016787 hydrolase activity,GO:0000166 nucleotide binding,GO:0005524 ATP binding,GO:0003676 nucleic acid binding,GO:0017111 nucleoside-triphosphatase activity,GO:0004386 helicase activity,GO:0003678 DNA helicase activity,GO:0008094 DNA-dependent ATPase activity,GO:0016818 hydrolase activity, acting on acid anhydrides, in phosphorus-containing anhydrides	GO:0005634 nucleus	35.95	23.1613	0.644263
H300022872	H300022872	ENSG00000180354	NM_152793	-	C7orf41	UPF0452 protein C7orf41 (Protein Ells1) [Source:UniProtKB/Swiss-Prot;Acc:Q8N3F0]	-	-	-	203.959	131.421	0.64435
AHsV10002275	AHsV10002275	-	NM_001113496.1	10801	40057	Septin-9 (MLL septin-like fusion protein MSF-A)(MLL septin-like fusion protein)(Ovarian/Breast septin)(Ov/Br septin)(Septin D1) [Source:UniProtKB/Swiss-Prot;Acc:Q9UHD8]	GO:0007049 cell cycle,GO:0007186 G-protein coupled receptor protein signaling pathway,GO:0007264 small GTPase mediated signal transduction	GO:0003924 GTPase activity,GO:0004871 signal transducer activity,GO:0005515 protein binding,GO:0005525 GTP binding,GO:0019001 guanyl nucleotide binding	GO:0031105 septin complex	915.385	590.155	0.644707
AHsV10002476	AHsV10002476	-	NM_006289.3	7094	TLN1	Talin-1 [Source:UniProtKB/Swiss-Prot;Acc:Q9Y490]	GO:0006928 cell motion,GO:0007016 cytoskeletal anchoring at plasma membrane,GO:0007043 cell-cell junction assembly,GO:0007044 cell-substrate junction assembly,GO:0007155 cell adhesion,GO:0030866 cortical actin cytoskeleton organization	GO:0003779 actin binding,GO:0005198 structural molecule activity,GO:0005200 structural constituent of cytoskeleton,GO:0005515 protein binding,GO:0017166 vinculin binding,GO:0030274 LIM domain binding	GO:0001726 ruffle,GO:0005737 cytoplasm,GO:0005856 cytoskeleton,GO:0005886 plasma membrane,GO:0005911 cell-cell junction,GO:0005925 focal adhesion,GO:0015629 actin cytoskeleton,GO:0043231 intracellular membrane-bounded organelle	84.5711	54.5426	0.644932
H200014164	H200014164	ENSG00000198399	NM_019595;NM_019595;NM_019595;NM_019595	50618	ITSN2	Intersectin-2 (SH3 domain-containing protein 1B)(SH3P18)(SH3P18-like WASP-associated protein) [Source:UniProtKB/Swiss-Prot;Acc:Q9NZM3]	GO:0035023 regulation of Rho protein signal transduction	GO:0005509 calcium ion binding,GO:0005089 Rho guanyl-nucleotide exchange factor activity	GO:0005622 intracellular	35.4945	22.892	0.644944
H200003058	H200003058	ENSG00000167130	NM_020438;NM_020438	-	DOLPP1	Dolichyldiphosphatase 1 (EC 3.6.1.43)(Dolichyl pyrophosphate phosphatase 1) [Source:UniProtKB/Swiss-Prot;Acc:Q86YN1]	-	-	-	349.711	225.59	0.645076
AHsV10000064	AHsV10000064	-	NM_152562.2	157313	CDCA2	Cell division cycle-associated protein 2 (Recruits PP1 onto mitotic chromatin at anaphase protein)(Repo-Man) [Source:UniProtKB/Swiss-Prot;Acc:Q69YH5]	-	-	-	49.6281	32.0186	0.645172
H300001930	H300001930	ENSG00000178804	NM_153833	132243	H1FOO	Histone H1oo (Oocyte-specific histone H1)(Oocyte-specific linker histone H1)(osH1) [Source:UniProtKB/Swiss-Prot;Acc:Q8IZA3]	GO:0007126 meiosis,GO:0006334 nucleosome assembly	GO:0003677 DNA binding	GO:0005634 nucleus,GO:0005737 cytoplasm,GO:0005694 chromosome,GO:0000786 nucleosome	33.1052	21.3603	0.645225
CHsGV10002745	CHsGV10002745	-	NM_052838.2	1731	37135	Septin-1 (LARP)(Serologically defined breast cancer antigen NY-BR-24)(Peanut-like protein 3) [Source:UniProtKB/Swiss-Prot;Acc:Q8WYJ6]	GO:0007049 cell cycle,GO:0051301 cell division,GO:0007264 small GTPase mediated signal transduction	GO:0005515 protein binding,GO:0005525 GTP binding,GO:0000166 nucleotide binding	GO:0031105 septin complex	50.2396	32.4337	0.645579
H200000941	H200000941	ENSG00000161013	NM_014275;NM_014275	11282	MGAT4B	Alpha-1,3-mannosyl-glycoprotein 4-beta-N-acetylglucosaminyltransferase B (EC 2.4.1.145)(UDP-N-acetylglucosamine: alpha-1,3-D-mannoside beta-1,4-N-acetylglucosaminyltransferase IVb)(N-glycosyl-oligosaccharide-glycoprotein N-acetylglucosaminyltransferase IVb)(N-acetylglucosaminyltransferase IVb)(GlcNAc-T IVb)(GnT-IVb) [Source:UniProtKB/Swiss-Prot;Acc:Q9UQ53]	GO:0005975 carbohydrate metabolic process,GO:0006491 N-glycan processing	GO:0046872 metal ion binding,GO:0016758 transferase activity, transferring hexosyl groups,GO:0008454 alpha-1,3-mannosylglycoprotein 4-beta-N-acetylglucosaminyltransferase activity	GO:0016021 integral to membrane,GO:0016020 membrane,GO:0005794 Golgi apparatus,GO:0000139 Golgi membrane	180.705	116.696	0.645783
AHsV10000644	AHsV10000644	-	NM_005801.3	10209	EIF1	Eukaryotic translation initiation factor 1 (eIF1)(Protein translation factor SUI1 homolog)(Sui1iso1)(A121) [Source:UniProtKB/Swiss-Prot;Acc:P41567]	GO:0006412 translation,GO:0006413 translational initiation,GO:0006446 regulation of translational initiation,GO:0006950 response to stress	GO:0003743 translation initiation factor activity	GO:0005737 cytoplasm	2061.65	1331.53	0.645859
opHsV0400005932	opHsV0400005932	ENSG00000172900	-	-	AP002387.4	Putative uncharacterized protein FLJ42102 [Source:UniProtKB/Swiss-Prot;Acc:Q6ZVU0]	-	-	-	34.0312	21.9812	0.645914
H200007053	H200007053	ENSG00000140157	NM_030922;NM_030922;NM_030922;NM_030922	81614	NIPA2	Non-imprinted in Prader-Willi/Angelman syndrome region protein 2 [Source:UniProtKB/Swiss-Prot;Acc:Q8N8Q9]	-	GO:0005515 protein binding	GO:0016021 integral to membrane,GO:0016020 membrane	310.481	200.544	0.645915
H300001610	H300001610	ENSG00000186384	-	-	AC099339.6	-	-	-	-	135.025	87.2431	0.646128
H200006713	H200006713	ENSG00000178209	NM_000445;NM_000445;NM_000445;NM_000445;NM_000445;NM_000445;NM_000445;NM_000445	5339	PLEC1	Plectin-1 (PLTN)(PCN)(Hemidesmosomal protein 1)(HD1)(Plectin-6)(Plectin-11) [Source:UniProtKB/Swiss-Prot;Acc:Q15149]	GO:0031424 keratinization	GO:0003779 actin binding	GO:0005737 cytoplasm	60.6313	39.1842	0.64627
H300004951	H300004951	ENSG00000183666	-	-	GUSBL2	Putative beta-glucuronidase-like protein FLJ75429 [Source:UniProtKB/Swiss-Prot;Acc:A8K3S8]	GO:0005975 carbohydrate metabolic process	GO:0004553 hydrolase activity, hydrolyzing O-glycosyl compounds	-	550.659	355.937	0.646383
H200019056	H200019056	ENSG00000120306	NM_032412	84418	C5orf32	UPF0467 protein C5orf32 [Source:UniProtKB/Swiss-Prot;Acc:Q9H1C7]	GO:0007186 G-protein coupled receptor protein signaling pathway	-	GO:0016021 integral to membrane	58.6059	37.8876	0.646482
H300002071	H300002071	ENSG00000100154	NM_018452	-	TTC28	Tetratricopeptide repeat protein 28 (TPR repeat protein 28) [Source:UniProtKB/Swiss-Prot;Acc:Q96AY4]	-	-	-	30.7428	19.8808	0.646683
H300020871	H300020871	ENSG00000163513	NM_003242;NM_003242	7048	TGFBR2	TGF-beta receptor type-2 Precursor (EC 2.7.11.30)(Transforming growth factor-beta receptor type II)(TGF-beta receptor type II)(TGF-beta type II receptor)(TbetaR-II)(TGFR-2) [Source:UniProtKB/Swiss-Prot;Acc:P37173]	GO:0006468 protein amino acid phosphorylation,GO:0001569 patterning of blood vessels,GO:0007507 heart development,GO:0007179 transforming growth factor beta receptor signaling pathway,GO:0060021 palate development,GO:0032147 activation of protein kinase activity,GO:0001568 blood vessel development,GO:0001570 vasculogenesis,GO:0007420 brain development,GO:0007178 transmembrane receptor protein ser…	GO:0016740 transferase activity,GO:0000287 magnesium ion binding,GO:0005515 protein binding,GO:0000166 nucleotide binding,GO:0005524 ATP binding,GO:0046872 metal ion binding,GO:0030145 manganese ion binding,GO:0004872 receptor activity,GO:0004674 protein serine/threonine kinase activity,GO:0004713 protein tyrosine kinase activity,GO:0004672 protein kinase activity,GO:0005539 glycosaminoglycan bin…	GO:0005886 plasma membrane,GO:0016021 integral to membrane,GO:0016020 membrane,GO:0009897 external side of plasma membrane,GO:0043235 receptor complex,GO:0070022 transforming growth factor beta receptor complex,GO:0005829 cytosol,GO:0005737 cytoplasm,GO:0005901 caveola,GO:0005887 integral to plasma membrane,GO:0009986 cell surface	82.0031	53.0342	0.646734
H200010476	H200010476	ENSG00000145569	NM_019018	54491	FAM105A	Protein FAM105A [Source:UniProtKB/Swiss-Prot;Acc:Q9NUU6]	-	-	-	118.946	76.9288	0.646757
opHsV0400005786	opHsV0400005786	ENSG00000219053	-	-	RP11-465N4.2	-	-	-	-	6930.25	4482.6	0.646817
H200000351	H200000351	ENSG00000135940	NM_001862	1329	COX5B	Cytochrome c oxidase subunit 5B, mitochondrial Precursor (Cytochrome c oxidase polypeptide Vb) [Source:UniProtKB/Swiss-Prot;Acc:P10606]	GO:0007585 respiratory gaseous exchange	GO:0008270 zinc ion binding,GO:0046872 metal ion binding,GO:0004129 cytochrome-c oxidase activity	GO:0016020 membrane,GO:0005739 mitochondrion,GO:0005743 mitochondrial inner membrane,GO:0005740 mitochondrial envelope	1311.3	848.343	0.646947
H200016066	H200016066	ENSG00000119973	NM_004248	2834	PRLHR	Prolactin-releasing peptide receptor (PrRP receptor)(PrRPR)(G-protein coupled receptor 10)(hGR3) [Source:UniProtKB/Swiss-Prot;Acc:P49683]	GO:0007165 signal transduction,GO:0007186 G-protein coupled receptor protein signaling pathway,GO:0007565 female pregnancy,GO:0007631 feeding behavior,GO:0006835 dicarboxylic acid transport,GO:0042445 hormone metabolic process	GO:0004872 receptor activity,GO:0004930 G-protein coupled receptor activity,GO:0045028 purinergic nucleotide receptor activity, G-protein coupled,GO:0004983 neuropeptide Y receptor activity,GO:0004945 angiotensin type II receptor activity,GO:0017153 sodium:dicarboxylate symporter activity,GO:0004946 bombesin receptor activity	GO:0005886 plasma membrane,GO:0016021 integral to membrane,GO:0016020 membrane,GO:0005887 integral to plasma membrane	35.1017	22.7321	0.647606
CHsGV10001813	CHsGV10001813	-	NM_007373.3	8036	SHOC2	Leucine-rich repeat protein SHOC-2 (Ras-binding protein Sur-8) [Source:UniProtKB/Swiss-Prot;Acc:Q9UQ13]	GO:0008543 fibroblast growth factor receptor signaling pathway,GO:0007265 Ras protein signal transduction	GO:0005515 protein binding,GO:0003674 molecular_function	GO:0005737 cytoplasm	148.528	96.1885	0.647611
H300020233	H300020233	ENSG00000143473	NM_002238;NM_002238	3756	KCNH1	Potassium voltage-gated channel subfamily H member 1 (Voltage-gated potassium channel subunit Kv10.1)(Ether-a-go-go potassium channel 1)(hEAG1)(h-eag) [Source:UniProtKB/Swiss-Prot;Acc:O95259]	GO:0007165 signal transduction,GO:0006811 ion transport,GO:0006355 regulation of transcription, DNA-dependent,GO:0006813 potassium ion transport,GO:0000160 two-component signal transduction system (phosphorelay)	GO:0005249 voltage-gated potassium channel activity,GO:0004871 signal transducer activity,GO:0005216 ion channel activity,GO:0000155 two-component sensor activity	GO:0016020 membrane	37.9118	24.5537	0.647653
H300021713	H300021713	ENSG00000101849	NM_005647;NM_005647	6907	TBL1X	F-box-like/WD repeat-containing protein TBL1X (Transducin beta-like 1X protein)(Transducin-beta-like 1, X-linked)(SMAP55) [Source:UniProtKB/Swiss-Prot;Acc:O60907]	GO:0007165 signal transduction,GO:0006350 transcription,GO:0006355 regulation of transcription, DNA-dependent,GO:0006511 ubiquitin-dependent protein catabolic process,GO:0007601 visual perception,GO:0007605 sensory perception of sound,GO:0042309 homoiothermy,GO:0050826 response to freezing	GO:0050825 ice binding	GO:0005634 nucleus	85.906	55.654	0.647847
H300008638	H300008638	ENSG00000203896	NM_017806	54923	LIME1	Lck-interacting transmembrane adapter 1 (Lck-interacting membrane protein)(Lck-interacting molecule) [Source:UniProtKB/Swiss-Prot;Acc:Q9H400]	GO:0006955 immune response	-	GO:0005886 plasma membrane,GO:0016021 integral to membrane	34.6315	22.4384	0.647918
H300006460	H300006460	ENSG00000169253	-	-	AL669983.2	-	-	-	-	488.169	316.332	0.647996
opHsV0400005848	opHsV0400005848	ENSG00000198867	-	-	AL356276.9	-	-	-	-	38.6008	25.0176	0.64811
H300008221	H300008221	ENSG00000213215	NM_012369	26211	OR2F1	Olfactory receptor 2F1 (Olfactory receptor-like protein OLF3) [Source:UniProtKB/Swiss-Prot;Acc:Q13607]	GO:0007165 signal transduction,GO:0007186 G-protein coupled receptor protein signaling pathway,GO:0050896 response to stimulus,GO:0007608 sensory perception of smell	GO:0004872 receptor activity,GO:0004984 olfactory receptor activity,GO:0004977 melanocortin receptor activity	GO:0005886 plasma membrane,GO:0016021 integral to membrane	37.0696	24.0261	0.648134
H200005304	H200005304	ENSG00000080986	NM_006101	10403	KNTC2	Kinetochore protein NDC80 homolog (Kinetochore protein Hec1)(HsHec1)(Kinetochore-associated protein 2)(Highly expressed in cancer protein)(Retinoblastoma-associated protein HEC) [Source:UniProtKB/Swiss-Prot;Acc:O14777]	GO:0007049 cell cycle,GO:0051301 cell division,GO:0000070 mitotic sister chromatid segregation,GO:0007051 spindle organization and biogenesis,GO:0048015 phosphoinositide-mediated signaling	GO:0005515 protein binding	GO:0005634 nucleus,GO:0000775 chromosome, centromeric region,GO:0000777 condensed chromosome kinetochore	266.016	172.468	0.648339
H300018052	H300018052	ENSG00000115602	NM_003856	9173	IL1RL1	Interleukin-1 receptor-like 1 Precursor (Protein ST2) [Source:UniProtKB/Swiss-Prot;Acc:Q01638]	GO:0045087 innate immune response,GO:0007165 signal transduction,GO:0043124 negative regulation of I-kappaB kinase/NF-kappaB cascade	GO:0005515 protein binding,GO:0004888 transmembrane receptor activity,GO:0005057 receptor signaling protein activity,GO:0004908 interleukin-1 receptor activity,GO:0002114 interleukin-33 receptor activity	GO:0005886 plasma membrane,GO:0016021 integral to membrane,GO:0005576 extracellular region,GO:0005737 cytoplasm,GO:0005813 centrosome,GO:0031224 intrinsic to membrane,GO:0009986 cell surface,GO:0005925 focal adhesion,GO:0009986 cell surface	59.1399	38.3458	0.648392
opHsV0400005614	opHsV0400005614	ENSG00000133026	NM_005964;NM_005964;NM_005964;NM_005964	-	MYH10	Myosin-10 (Myosin heavy chain 10)(Myosin heavy chain, non-muscle IIb)(Non-muscle myosin heavy chain IIb)(NMMHC II-b)(NMMHC-IIB)(Cellular myosin heavy chain, type B)(Non-muscle myosin heavy chain-B)(NMMHC-B) [Source:UniProtKB/Swiss-Prot;Acc:P35580]	GO:0007165 signal transduction	GO:0005524 ATP binding,GO:0003774 motor activity,GO:0008083 growth factor activity,GO:0005096 GTPase activator activity,GO:0005200 structural constituent of cytoskeleton	GO:0005622 intracellular,GO:0016459 myosin complex	33.8124	21.9252	0.648437
AHsV10000031	AHsV10000031	-	NM_153487.3	266727	MDGA1	MAM domain-containing glycosylphosphatidylinositol anchor protein 1 Precursor (MAM domain-containing protein 3)(Glycosylphosphatidylinositol-MAM)(GPI and MAM protein)(GPIM) [Source:UniProtKB/Swiss-Prot;Acc:Q8NFP4]	GO:0001764 neuron migration,GO:0007275 multicellular organismal development,GO:0007399 nervous system development,GO:0007420 brain development,GO:0009399 nitrogen fixation,GO:0021527 spinal cord association neuron differentiation,GO:0030154 cell different	GO:0003674 molecular_function,GO:0016163 nitrogenase activity	GO:0005886 plasma membrane,GO:0016020 membrane,GO:0046658 anchored to plasma membrane	175.763	114.029	0.648767
H200012209	H200012209	ENSG00000087077	NM_003302	7205	TRIP6	Thyroid receptor-interacting protein 6 (TRIP-6)(OPA-interacting protein 1)(Zyxin-related protein 1)(ZRP-1) [Source:UniProtKB/Swiss-Prot;Acc:Q15654]	GO:0030335 positive regulation of cell migration,GO:0008588 release of cytoplasmic sequestered NF-kappaB,GO:0048041 focal adhesion formation	GO:0008270 zinc ion binding,GO:0046872 metal ion binding,GO:0042802 identical protein binding,GO:0019900 kinase binding,GO:0046966 thyroid hormone receptor binding,GO:0005149 interleukin-1 receptor binding	GO:0005925 focal adhesion,GO:0045323 interleukin-1 receptor complex	31.7177	20.5775	0.64877
H200000074	H200000074	ENSG00000007264	NM_139355;NM_002378;NM_002378;NM_002378	4145	MATK	Megakaryocyte-associated tyrosine-protein kinase (EC 2.7.10.2)(Tyrosine-protein kinase CTK)(Protein kinase HYL)(Hematopoietic consensus tyrosine-lacking kinase) [Source:UniProtKB/Swiss-Prot;Acc:P42679]	GO:0007165 signal transduction,GO:0006468 protein amino acid phosphorylation	GO:0016740 transferase activity,GO:0005515 protein binding,GO:0000166 nucleotide binding,GO:0005524 ATP binding,GO:0004674 protein serine/threonine kinase activity,GO:0004713 protein tyrosine kinase activity,GO:0004672 protein kinase activity,GO:0004715 non-membrane spanning protein tyrosine kinase activity	GO:0005634 nucleus,GO:0005737 cytoplasm	46.472	30.1504	0.648786
AHsV10002974	AHsV10002974	-	NM_004388.2	1486	CTBS	Di-N-acetylchitobiase Precursor (EC 3.2.1.-) [Source:UniProtKB/Swiss-Prot;Acc:Q01459]	GO:0005975 carbohydrate metabolic process,GO:0006032 chitin catabolic process,GO:0008152 metabolic process	GO:0004553 hydrolase activity, hydrolyzing O-glycosyl compounds,GO:0004568 chitinase activity,GO:0043169 cation binding	GO:0005764 lysosome	51.0122	33.0986	0.648838
CHsGV10001664	CHsGV10001664	-	NM_003730.4	8635	RNASET2	Ribonuclease T2 Precursor (EC 3.1.27.-)(Ribonuclease 6) [Source:UniProtKB/Swiss-Prot;Acc:O00584]	GO:0006401 RNA catabolic process	GO:0003723 RNA binding,GO:0016787 hydrolase activity,GO:0033897 ribonuclease T2 activity,GO:0004540 ribonuclease activity,GO:0004519 endonuclease activity	GO:0005576 extracellular region	680.446	441.503	0.648843
DHsGV10003063	DHsGV10003063	-	-	100288987	-	-	-	-	-	94.1757	61.1062	0.648853
H300000546	H300000546	ENSG00000165702	NM_004188;NM_004188	8328	GFI1B	Zinc finger protein Gfi-1b (Growth factor independent protein 1B)(Potential regulator of CDKN1A translocated in CML) [Source:UniProtKB/Swiss-Prot;Acc:Q5VTD9]	GO:0006350 transcription,GO:0006355 regulation of transcription, DNA-dependent,GO:0016568 chromatin modification,GO:0007275 multicellular organismal development,GO:0008283 cell proliferation,GO:0000122 negative regulation of transcription from RNA polymerase II promoter,GO:0000114 regulation of transcription during G1 phase of mitotic cell cycle	GO:0003677 DNA binding,GO:0003704 specific RNA polymerase II transcription factor activity,GO:0005515 protein binding,GO:0008270 zinc ion binding,GO:0046872 metal ion binding,GO:0003676 nucleic acid binding	GO:0005634 nucleus,GO:0005622 intracellular	158.263	102.705	0.64895
opHsV0400001290	opHsV0400001290	ENSG00000177428	-	-	AL606514.3	CDNA FLJ25155 fis, clone CBR07976 [Source:UniProtKB/TrEMBL;Acc:Q96LR6]	-	-	-	57.6886	37.4379	0.648965
H200002154	H200002154	ENSG00000120992	NM_006330	10434	LYPLA1	Acyl-protein thioesterase 1 (EC 3.1.2.-)(Lysophospholipase 1)(Lysophospholipase I) [Source:UniProtKB/Swiss-Prot;Acc:O75608]	GO:0006629 lipid metabolic process,GO:0006631 fatty acid metabolic process	GO:0016787 hydrolase activity,GO:0004622 lysophospholipase activity	GO:0005737 cytoplasm	297.083	192.841	0.649114
opHsV0400001325	opHsV0400001325	ENSG00000142082	NM_012239	-	SIRT3	NAD-dependent deacetylase sirtuin-3, mitochondrial Precursor (EC 3.5.1.-)(SIR2-like protein 3)(hSIRT3) [Source:UniProtKB/Swiss-Prot;Acc:Q9NTG7]	GO:0006355 regulation of transcription, DNA-dependent,GO:0006342 chromatin silencing,GO:0006476 protein amino acid deacetylation	GO:0003677 DNA binding,GO:0008270 zinc ion binding,GO:0017136 NAD-dependent histone deacetylase activity,GO:0051287 NAD binding	GO:0005677 chromatin silencing complex	97.0879	63.0473	0.649384
H200005468	H200005468	ENSG00000167977	NM_018992	54442	KCTD5	BTB/POZ domain-containing protein KCTD5 [Source:UniProtKB/Swiss-Prot;Acc:Q9NXV2]	GO:0006813 potassium ion transport,GO:0044419 interspecies interaction between organisms	GO:0005515 protein binding,GO:0005249 voltage-gated potassium channel activity	GO:0016020 membrane,GO:0005634 nucleus,GO:0005737 cytoplasm,GO:0008076 voltage-gated potassium channel complex	227.841	147.971	0.649448
H300012657	H300012657	ENSG00000100097	NM_002305	3956	LGALS1	Galectin-1 (Lectin galactoside-binding soluble 1)(Beta-galactoside-binding lectin L-14-I)(Lactose-binding lectin 1)(S-Lac lectin 1)(Galaptin)(14 kDa lectin)(HPL)(HBL)(Putative MAPK-activating protein PM12) [Source:UniProtKB/Swiss-Prot;Acc:P09382]	GO:0042981 regulation of apoptosis,GO:0043123 positive regulation of I-kappaB kinase/NF-kappaB cascade,GO:0045445 myoblast differentiation	GO:0005515 protein binding,GO:0005529 sugar binding,GO:0004871 signal transducer activity,GO:0016936 galactoside binding	GO:0005622 intracellular,GO:0005737 cytoplasm,GO:0005615 extracellular space	8300.09	5390.74	0.649479
H300001215	H300001215	ENSG00000187141	-	-	AC118653.6	-	-	-	-	1455.89	945.687	0.649558
H300001816	H300001816	ENSG00000181215	NM_207405	389197	AC105915.4	Uncharacterized protein FLJ46481 [Source:UniProtKB/Swiss-Prot;Acc:Q6ZRC1]	-	-	-	37.9055	24.6233	0.649598
H300019898	H300019898	ENSG00000113810	NM_005496	10051	SMC4	Structural maintenance of chromosomes protein 4 (Chromosome-associated polypeptide C)(hCAP-C)(XCAP-C homolog) [Source:UniProtKB/Swiss-Prot;Acc:Q9NTJ3]	GO:0007049 cell cycle,GO:0051301 cell division,GO:0007076 mitotic chromosome condensation,GO:0051276 chromosome organization	GO:0005515 protein binding,GO:0000166 nucleotide binding,GO:0005524 ATP binding,GO:0017111 nucleoside-triphosphatase activity,GO:0046982 protein heterodimerization activity	GO:0005634 nucleus,GO:0005737 cytoplasm,GO:0005694 chromosome,GO:0000796 condensin complex	440.708	286.453	0.649984
AHsV10000238	AHsV10000238	-	NM_138573.2	145957	NRG4	Pro-neuregulin-4, membrane-bound isoform (Pro-NRG4) [Contains Neuregulin-4(NRG-4)] [Source:UniProtKB/Swiss-Prot;Acc:Q8WWG1]	-	GO:0005509 calcium ion binding,GO:0008083 growth factor activity	GO:0005576 extracellular region,GO:0005886 plasma membrane,GO:0016021 integral to membrane	73.8363	48.0025	0.65012
H300022900	H300022900	ENSG00000114439	NM_020235	-	BBX	HMG box transcription factor BBX (Bobby sox homolog)(HMG box-containing protein 2) [Source:UniProtKB/Swiss-Prot;Acc:Q8WY36]	-	GO:0003677 DNA binding	GO:0005634 nucleus	225.087	146.414	0.650479
H200020241	H200020241	ENSG00000164466	NM_022754	94081	SFXN1	Sideroflexin-1 (Tricarboxylate carrier protein)(TCC) [Source:UniProtKB/Swiss-Prot;Acc:Q9H9B4]	GO:0006812 cation transport,GO:0006826 iron ion transport,GO:0030218 erythrocyte differentiation	GO:0005515 protein binding,GO:0005506 iron ion binding,GO:0008324 cation transmembrane transporter activity	GO:0016021 integral to membrane,GO:0016020 membrane,GO:0005739 mitochondrion,GO:0005743 mitochondrial inner membrane	453.296	294.898	0.650565
AHsV10001403	AHsV10001403	-	NM_032898.3	84984	C3orf34	UPF0709 protein C3orf34 [Source:UniProtKB/Swiss-Prot;Acc:Q96LK0]	-	-	-	61.9924	40.3318	0.650592
DHsGV10000026	DHsGV10000026	-	NM_177991.1;NM_001012644.1;NM_080611.3	100293297	DUSP15	Dual specificity protein phosphatase 15 (EC 3.1.3.48)(EC 3.1.3.16)(Vaccinia virus VH1-related dual-specific protein phosphatase Y)(VH1-related member Y) [Source:UniProtKB/Swiss-Prot;Acc:Q9H1R2]	-	-	-	61.2028	39.8194	0.650614
CHsGV10001914	CHsGV10001914	-	NM_001017534.1;NM_052889.2	114769	CARD16	Caspase recruitment domain-containing protein 16 (Caspase-1 inhibitor COP)(CARD only domain-containing protein 1)(Pseudo interleukin-1 beta converting enzyme)(Pseudo-ICE) [Source:UniProtKB/Swiss-Prot;Acc:Q5EG05]	GO:0042981 regulation of apoptosis,GO:0006508 proteolysis	GO:0005515 protein binding,GO:0030414 peptidase inhibitor activity,GO:0004197 cysteine-type endopeptidase activity,GO:0004869 cysteine-type endopeptidase inhibitor activity	GO:0005622 intracellular	38.5148	25.062	0.650712
H200008155	H200008155	ENSG00000158864	NM_004550;NM_004550	4720	NDUFS2	NADH dehydrogenase [ubiquinone] iron-sulfur protein 2, mitochondrial Precursor (EC 1.6.5.3)(EC 1.6.99.3)(NADH-ubiquinone oxidoreductase 49 kDa subunit)(Complex I-49kD)(CI-49kD) [Source:UniProtKB/Swiss-Prot;Acc:O75306]	GO:0006810 transport,GO:0006979 response to oxidative stress,GO:0022900 electron transport chain,GO:0006120 mitochondrial electron transport, NADH to ubiquinone	GO:0046872 metal ion binding,GO:0005506 iron ion binding,GO:0009055 electron carrier activity,GO:0051539 4 iron, 4 sulfur cluster binding,GO:0051287 NAD binding,GO:0008137 NADH dehydrogenase (ubiquinone) activity,GO:0016651 oxidoreductase activity, acting on NADH or NADPH,GO:0003954 NADH dehydrogenase activity	GO:0016020 membrane,GO:0005739 mitochondrion,GO:0005747 mitochondrial respiratory chain complex I	270.322	175.903	0.650718
opHsV0400004016	opHsV0400004016	ENSG00000177117	-	-	AC011483.7	-	-	-	-	258.817	168.424	0.650746
H200007039	H200007039	ENSG00000213658	NM_014387;NM_014387;NM_001014987;NM_001014987	27040	LAT	Linker for activation of T-cells family member 1 (36 kDa phospho-tyrosine adapter protein)(pp36)(p36-38) [Source:UniProtKB/Swiss-Prot;Acc:O43561]	GO:0007165 signal transduction	-	GO:0016020 membrane	249.137	162.18	0.650966
H300004914	H300004914	ENSG00000215096	-	-	IFITM8P	Uncharacterized protein ENSP00000382483 [Source:UniProtKB/TrEMBL;Acc:A8MWN3]	GO:0009607 response to biotic stimulus	-	GO:0016021 integral to membrane	60.7837	39.5712	0.651017
CHsGV10003213	CHsGV10003213	-	NM_014035.2	28966	SNX24	Sorting nexin-24 [Source:UniProtKB/Swiss-Prot;Acc:Q9Y343]	GO:0007154 cell communication,GO:0015031 protein transport	GO:0005515 protein binding,GO:0035091 phosphoinositide binding	-	34.8336	22.6779	0.651034
CHsGV10000876	CHsGV10000876	-	NM_001009608.1	128710	C20orf94	UPF0492 protein C20orf94 [Source:UniProtKB/Swiss-Prot;Acc:Q5VYV7]	-	-	-	49.1315	31.9974	0.651259
AHsV10002420	AHsV10002420	-	NM_000698.2	240	ALOX5	Arachidonate 5-lipoxygenase (5-lipoxygenase)(5-LO)(EC 1.13.11.34) [Source:UniProtKB/Swiss-Prot;Acc:P09917]	GO:0006691 leukotriene metabolic process,GO:0006954 inflammatory response,GO:0019370 leukotriene biosynthetic process,GO:0055114 oxidation reduction	GO:0004051 arachidonate 5-lipoxygenase activity,GO:0005506 iron ion binding,GO:0005509 calcium ion binding,GO:0005515 protein binding,GO:0016165 lipoxygenase activity,GO:0016491 oxidoreductase activity,GO:0016702 oxidoreductase activity, acting on single	GO:0005634 nucleus,GO:0005737 cytoplasm,GO:0016020 membrane	613.249	399.571	0.651564
H300015326	H300015326	ENSG00000128791	NM_020648	57045	TWSG1	Twisted gastrulation protein homolog 1 Precursor [Source:UniProtKB/Swiss-Prot;Acc:Q9GZX9]	GO:0030900 forebrain development,GO:0030154 cell differentiation,GO:0009790 embryonic development,GO:0001503 ossification,GO:0030514 negative regulation of BMP signaling pathway,GO:0009888 tissue development,GO:0030097 hemopoiesis,GO:0045668 negative regulation of osteoblast differentiation,GO:0001707 mesoderm formation,GO:0030513 positive regulation of BMP signaling pathway,GO:0043010 camera-typ…	GO:0005515 protein binding	GO:0005576 extracellular region,GO:0005615 extracellular space	35.0181	22.8167	0.65157
H200014249	H200014249	ENSG00000135926	NM_022152	64114	TMBIM1	Transmembrane BAX inhibitor motif-containing protein 1 (Protein RECS1 homolog) [Source:UniProtKB/Swiss-Prot;Acc:Q969X1]	-	-	GO:0016021 integral to membrane,GO:0016020 membrane	579.951	377.998	0.651776
opHsV0400000607	opHsV0400000607	ENSG00000163597	-	-	ALS2CR16	Amyotrophic lateral sclerosis 2 chromosomal region candidate gene 16 protein [Source:UniProtKB/Swiss-Prot;Acc:Q6ZP36]	-	GO:0005488 binding	-	30.7976	20.0776	0.65192
H300001821	H300001821	ENSG00000106605	NM_000712	644	BLVRA	Biliverdin reductase A Precursor (BVR A)(EC 1.3.1.24)(Biliverdin-IX alpha-reductase) [Source:UniProtKB/Swiss-Prot;Acc:P53004]	GO:0008152 metabolic process,GO:0055114 oxidation reduction,GO:0042167 heme catabolic process	GO:0005488 binding,GO:0008270 zinc ion binding,GO:0046872 metal ion binding,GO:0003824 catalytic activity,GO:0016491 oxidoreductase activity,GO:0004074 biliverdin reductase activity	GO:0005737 cytoplasm	246.544	160.731	0.651937
H300021174	H300021174	ENSG00000211772	-	-	TRBV7-2	T-cell receptor beta C gene segment [Source:IMGT/GENE-DB;Acc:TRBC2]	-	-	-	318.725	207.81	0.652005
opHsV0400000220	opHsV0400000220	ENSG00000132446	NM_031894	53940	FTHL17	Ferritin heavy polypeptide-like 17 (Cancer/testis antigen 38)(CT38) [Source:UniProtKB/Swiss-Prot;Acc:Q9BXU8]	GO:0006879 cellular iron ion homeostasis,GO:0006826 iron ion transport	GO:0005488 binding,GO:0016491 oxidoreductase activity,GO:0046914 transition metal ion binding,GO:0008199 ferric iron binding	-	933.866	608.89	0.65201
CHsGV10002234	CHsGV10002234	-	NM_020645.2	56675	NRIP3	Nuclear receptor-interacting protein 3 (Sarcoma antigen NY-SAR-105) [Source:UniProtKB/Swiss-Prot;Acc:Q9NQ35]	GO:0006508 proteolysis	GO:0005488 binding,GO:0004190 aspartic-type endopeptidase activity	-	48.8951	31.8817	0.652044
DHsGV10002540	DHsGV10002540	-	-	100134372	LOC100134372	-	-	-	-	39.1437	25.5242	0.652064
CHsGV10002304	CHsGV10002304	-	NM_017921.2	55666	NPLOC4	Nuclear protein localization protein 4 homolog (Protein NPL4) [Source:UniProtKB/Swiss-Prot;Acc:Q8TAT6]	GO:0007030 Golgi organization,GO:0030433 ER-associated protein catabolic process,GO:0006944 membrane fusion,GO:0019941 modification-dependent protein catabolic process	GO:0005515 protein binding,GO:0008270 zinc ion binding,GO:0046872 metal ion binding	GO:0005737 cytoplasm,GO:0005634 nucleus,GO:0005829 cytosol,GO:0005622 intracellular,GO:0005783 endoplasmic reticulum,GO:0042175 nuclear envelope-endoplasmic reticulum network	248.445	162.01	0.652095
H200002764	H200002764	ENSG00000091164	NM_004786	9352	TXNL1	Thioredoxin-like protein 1 (32 kDa thioredoxin-related protein) [Source:UniProtKB/Swiss-Prot;Acc:O43396]	GO:0006810 transport,GO:0045454 cell redox homeostasis,GO:0022900 electron transport chain	GO:0015036 disulfide oxidoreductase activity	GO:0005737 cytoplasm	584.568	381.213	0.652128
DHsGV10000831	DHsGV10000831	-	-	729549	-	-	-	-	-	30.2521	19.7353	0.65236
opHsV0400004676	opHsV0400004676	ENSG00000184347	NM_003062	6586	SLIT3	Slit homolog 3 protein Precursor (Slit-3)(Multiple epidermal growth factor-like domains 5) [Source:UniProtKB/Swiss-Prot;Acc:O75094]	GO:0007186 G-protein coupled receptor protein signaling pathway,GO:0007275 multicellular organismal development,GO:0030154 cell differentiation,GO:0007411 axon guidance,GO:0009887 organ morphogenesis,GO:0007417 central nervous system development	GO:0005509 calcium ion binding,GO:0005515 protein binding,GO:0005198 structural molecule activity,GO:0004963 follicle-stimulating hormone receptor activity	GO:0016021 integral to membrane,GO:0005576 extracellular region,GO:0005615 extracellular space	1132.93	739.212	0.652481
AHsV10002592	AHsV10002592	-	NM_001134773.1	8675	STX16	Syntaxin-16 (Syn16) [Source:UniProtKB/Swiss-Prot;Acc:O14662]	GO:0006886 intracellular protein transport,GO:0006898 receptor-mediated endocytosis,GO:0016192 vesicle-mediated transport	GO:0005044 scavenger receptor activity,GO:0005484 SNAP receptor activity,GO:0005515 protein binding	GO:0016020 membrane	117.229	76.5103	0.652656
DHsGV10003639	DHsGV10003639	-	-	100129571	-	-	-	-	-	265.934	173.598	0.652784
H300019277	H300019277	ENSG00000131446	NM_002406;NM_002406	-	MGAT1	Alpha-1,3-mannosyl-glycoprotein 2-beta-N-acetylglucosaminyltransferase (EC 2.4.1.101)(N-glycosyl-oligosaccharide-glycoprotein N-acetylglucosaminyltransferase I)(GlcNAc-T I)(GNT-I) [Source:UniProtKB/Swiss-Prot;Acc:P26572]	GO:0006487 protein amino acid N-linked glycosylation	GO:0016757 transferase activity, transferring glycosyl groups,GO:0003827 alpha-1,3-mannosylglycoprotein 2-beta-N-acetylglucosaminyltransferase activity	GO:0000139 Golgi membrane	96.7895	63.1886	0.652845
AHsV10002296	AHsV10002296	-	NM_001627.2	214	ALCAM	CD166 antigen Precursor (Activated leukocyte cell adhesion molecule)(CD166 antigen) [Source:UniProtKB/Swiss-Prot;Acc:Q13740]	GO:0007155 cell adhesion,GO:0007165 signal transduction	GO:0005102 receptor binding	GO:0016020 membrane,GO:0016021 integral to membrane	31.6567	20.6678	0.652871
H200005841	H200005841	ENSG00000169856	NM_004498	3175	ONECUT1	Hepatocyte nuclear factor 6 (HNF-6)(One cut domain family member 1) [Source:UniProtKB/Swiss-Prot;Acc:Q9UBC0]	GO:0006355 regulation of transcription, DNA-dependent,GO:0006006 glucose metabolic process,GO:0006357 regulation of transcription from RNA polymerase II promoter,GO:0009653 anatomical structure morphogenesis,GO:0007492 endoderm development,GO:0045165 cell fate commitment,GO:0001889 liver development,GO:0042384 cilium biogenesis,GO:0030512 negative regulation of transforming growth factor beta rec…	GO:0003677 DNA binding,GO:0003700 transcription factor activity,GO:0043565 sequence-specific DNA binding,GO:0016563 transcription activator activity	GO:0005634 nucleus	36.198	23.6329	0.652879
AHsV10001106	AHsV10001106	-	NM_017619.3	55599	RNPC3	RNA-binding protein 40 (RNA-binding motif protein 40)(RNA-binding region-containing protein 3)(U11/U12 small nuclear ribonucleoprotein 65 KDa protein)(U11/U12 snRNP 65 KDa protein)(U11/U12-65K) [Source:UniProtKB/Swiss-Prot;Acc:Q96LT9]	GO:0006397 mRNA processing,GO:0008380 RNA splicing	GO:0000166 nucleotide binding,GO:0003676 nucleic acid binding,GO:0003723 RNA binding	GO:0005634 nucleus,GO:0005681 spliceosome	110.046	71.8522	0.65293
H200005518	H200005518	ENSG00000137648	NM_019894;NM_019894	-	TMPRSS4	Transmembrane protease, serine 4 (EC 3.4.21.-)(Membrane-type serine protease 2)(MT-SP2) [Source:UniProtKB/Swiss-Prot;Acc:Q9NRS4]	GO:0006508 proteolysis	GO:0003824 catalytic activity,GO:0004252 serine-type endopeptidase activity,GO:0005044 scavenger receptor activity	GO:0016020 membrane,GO:0005634 nucleus,GO:0005737 cytoplasm	158.589	103.587	0.653181
H300020525	H300020525	ENSG00000153303	NM_024919;NM_024919;NM_024919	-	FRMD1	FERM domain-containing protein 1 [Source:UniProtKB/Swiss-Prot;Acc:Q8N878]	-	GO:0005488 binding	GO:0005856 cytoskeleton	56.7946	37.0989	0.653213
H200015763	H200015763	ENSG00000138172	NM_015916;NM_015916	51063	CALHM2	Calcium homeostasis modulator protein 2 (Protein FAM26B) [Source:UniProtKB/Swiss-Prot;Acc:Q9HA72]	-	-	GO:0016021 integral to membrane,GO:0016020 membrane	51.6906	33.7723	0.653356
H200008330	H200008330	ENSG00000160439	NM_138412;NM_138412	112724	RDH13	Retinol dehydrogenase 13 (EC 1.1.1.-) [Source:UniProtKB/Swiss-Prot;Acc:Q8NBN7]	GO:0008152 metabolic process,GO:0055114 oxidation reduction,GO:0009239 enterobactin biosynthetic process	GO:0005488 binding,GO:0003824 catalytic activity,GO:0016491 oxidoreductase activity,GO:0004022 alcohol dehydrogenase activity,GO:0008667 2,3-dihydro-2,3-dihydroxybenzoate dehydrogenase activity	-	68.9798	45.0692	0.653367
H200003499	H200003499	ENSG00000100393	NM_001429	2033	EP300	Histone acetyltransferase p300 (p300 HAT)(EC 2.3.1.48)(E1A-associated protein p300) [Source:UniProtKB/Swiss-Prot;Acc:Q09472]	GO:0007165 signal transduction,GO:0006355 regulation of transcription, DNA-dependent,GO:0007049 cell cycle,GO:0007399 nervous system development,GO:0044419 interspecies interaction between organisms,GO:0006915 apoptosis,GO:0045944 positive regulation of transcription from RNA polymerase II promoter,GO:0007507 heart development,GO:0009887 organ morphogenesis,GO:0016573 histone acetylation,GO:00075…	GO:0016740 transferase activity,GO:0005515 protein binding,GO:0008270 zinc ion binding,GO:0046872 metal ion binding,GO:0003700 transcription factor activity,GO:0008022 protein C-terminus binding,GO:0008134 transcription factor binding,GO:0003713 transcription coactivator activity,GO:0004402 histone acetyltransferase activity,GO:0003712 transcription cofactor activity,GO:0016407 acetyltransferase …	GO:0005634 nucleus,GO:0005737 cytoplasm,GO:0005667 transcription factor complex,GO:0000123 histone acetyltransferase complex	48.0264	31.389	0.653578
H200001861	H200001861	ENSG00000136280	NM_001029835;NM_001029835	83605	CCM2	Malcavernin (Cerebral cavernous malformations 2 protein) [Source:UniProtKB/Swiss-Prot;Acc:Q9BSQ5]	-	-	-	404.053	264.133	0.653709
H200002564	H200002564	ENSG00000163840	NM_138287	-	DTX3L	Protein deltex-3-like (B-lymphoma- and BAL-associated protein)(Rhysin-2)(Rhysin2) [Source:UniProtKB/Swiss-Prot;Acc:Q8TDB6]	-	-	-	31.9457	20.8849	0.653764
DHsGV10002504	DHsGV10002504	-	-	100131504	LOC100131504	-	-	-	-	41.8726	27.375	0.65377
opHsV0400005851	opHsV0400005851	ENSG00000198945	NM_001007102;NM_001007102	84456	L3MBTL3	Lethal(3)malignant brain tumor-like 3 protein (L(3)mbt-like 3 protein)(H-l(3)mbt-like protein) [Source:UniProtKB/Swiss-Prot;Acc:Q96JM7]	GO:0045449 regulation of transcription	-	GO:0005634 nucleus	57.806	37.8425	0.654646
H300019900	H300019900	ENSG00000064012	NM_033355;NM_033355;NM_033355;NM_001080125;NM_001080125;NM_001080125;NM_001080125;NM_001080125;NM_033355;NM_033355;NM_033355	-	CASP8	Caspase-8 Precursor (CASP-8)(EC 3.4.22.61)(ICE-like apoptotic protease 5)(MORT1-associated CED-3 homolog)(MACH)(FADD-homologous ICE/CED-3-like protease)(FADD-like ICE)(FLICE)(Apoptotic cysteine protease)(Apoptotic protease Mch-5)(CAP4) [Contains Caspase-8 subunit p18;Caspase-8 subunit p10] [Source:UniProtKB/Swiss-Prot;Acc:Q14790]	GO:0042981 regulation of apoptosis	GO:0005515 protein binding	-	110.04	72.0696	0.65494
H300019488	H300019488	ENSG00000137413	NM_138572	129685	TAF8	Transcription initiation factor TFIID subunit 8 (TBP-associated factor 8)(Transcription initiation factor TFIID 43 kDa subunit)(TBP-associated factor 43 kDa)(hTAFII43)(Protein taube nuss) [Source:UniProtKB/Swiss-Prot;Acc:Q7Z7C8]	GO:0006350 transcription,GO:0007275 multicellular organismal development,GO:0030154 cell differentiation,GO:0045893 positive regulation of transcription, DNA-dependent,GO:0045598 regulation of fat cell differentiation	GO:0003677 DNA binding,GO:0005515 protein binding,GO:0016563 transcription activator activity	GO:0005634 nucleus,GO:0005737 cytoplasm,GO:0005669 transcription factor TFIID complex	33.2414	21.7832	0.655303
H300017416	H300017416	ENSG00000078674	-	5108	PCM1	Pericentriolar material 1 protein (PCM-1)(hPCM-1) [Source:UniProtKB/Swiss-Prot;Acc:Q15154]	GO:0042384 cilium biogenesis,GO:0051297 centrosome organization	GO:0005515 protein binding,GO:0009055 electron carrier activity	GO:0005856 cytoskeleton,GO:0005737 cytoplasm,GO:0000242 pericentriolar material,GO:0034451 centriolar satellite	59.8897	39.2657	0.655634
opHsV0400006145	opHsV0400006145	ENSG00000110367	-	1656	DDX6	Probable ATP-dependent RNA helicase DDX6 (EC 3.6.1.-)(DEAD box protein 6)(ATP-dependent RNA helicase p54)(Oncogene RCK) [Source:UniProtKB/Swiss-Prot;Acc:P26196]	-	GO:0005515 protein binding,GO:0016787 hydrolase activity,GO:0000166 nucleotide binding,GO:0005524 ATP binding,GO:0003676 nucleic acid binding,GO:0003723 RNA binding,GO:0004386 helicase activity,GO:0008026 ATP-dependent helicase activity,GO:0003724 RNA helicase activity	GO:0005737 cytoplasm,GO:0010494 stress granule	37.136	24.3489	0.655669
H300016209	H300016209	ENSG00000204301	NM_004557	4855	NOTCH4	Neurogenic locus notch homolog protein 4 Precursor (Notch 4)(hNotch4) [Contains Notch 4 extracellular truncation;Notch 4 intracellular domain] [Source:UniProtKB/Swiss-Prot;Acc:Q99466]	GO:0006350 transcription,GO:0007275 multicellular organismal development,GO:0007399 nervous system development,GO:0030154 cell differentiation,GO:0009790 embryonic development,GO:0045893 positive regulation of transcription, DNA-dependent,GO:0001569 patterning of blood vessels,GO:0007568 aging,GO:0048661 positive regulation of smooth muscle cell proliferation,GO:0007219 Notch signaling pathway,GO…	GO:0005509 calcium ion binding,GO:0005515 protein binding,GO:0046982 protein heterodimerization activity,GO:0050785 advanced glycation end-product receptor activity,GO:0050785 advanced glycation end-product receptor activity	GO:0005886 plasma membrane,GO:0016021 integral to membrane,GO:0016020 membrane,GO:0005634 nucleus,GO:0005887 integral to plasma membrane,GO:0009986 cell surface,GO:0005615 extracellular space,GO:0009925 basal plasma membrane,GO:0005615 extracellular space,GO:0009925 basal plasma membrane	65.0712	42.6683	0.655717
H200003721	H200003721	ENSG00000136161	NM_001268	1102	RCBTB2	RCC1 and BTB domain-containing protein 2 (Regulator of chromosome condensation and BTB domain-containing protein 2)(Chromosome condensation 1-like)(CHC1-L)(RCC1-like G exchanging factor) [Source:UniProtKB/Swiss-Prot;Acc:O95199]	-	GO:0005515 protein binding,GO:0005087 Ran guanyl-nucleotide exchange factor activity	-	122.622	80.4202	0.655836
H200012412	H200012412	ENSG00000109466	NM_007246	11275	KLHL2	Kelch-like protein 2 (Actin-binding protein Mayven) [Source:UniProtKB/Swiss-Prot;Acc:O95198]	GO:0006886 intracellular protein transport	GO:0005515 protein binding,GO:0003779 actin binding,GO:0005215 transporter activity	GO:0005737 cytoplasm,GO:0015629 actin cytoskeleton	105.539	69.2188	0.655861
H300005096	H300005096	ENSG00000165898	NM_194279	122961	ISCA2	Iron-sulfur cluster assembly 2 homolog, mitochondrial Precursor (HESB-like domain-containing protein 1) [Source:UniProtKB/Swiss-Prot;Acc:Q86U28]	GO:0016226 iron-sulfur cluster assembly	GO:0046872 metal ion binding,GO:0005506 iron ion binding,GO:0005198 structural molecule activity,GO:0051536 iron-sulfur cluster binding	GO:0005739 mitochondrion	512.549	336.276	0.656086
H200000061	H200000061	ENSG00000106799	NM_004612	7046	TGFBR1	TGF-beta receptor type-1 Precursor (EC 2.7.11.30)(Transforming growth factor-beta receptor type I)(TGF-beta receptor type I)(TGF-beta type I receptor)(TbetaR-I)(TGFR-1)(Serine/threonine-protein kinase receptor R4)(SKR4)(Activin receptor-like kinase 5)(ALK-5) [Source:UniProtKB/Swiss-Prot;Acc:P36897]	GO:0007165 signal transduction,GO:0006468 protein amino acid phosphorylation,GO:0001701 in utero embryonic development,GO:0006917 induction of apoptosis,GO:0009790 embryonic development,GO:0007507 heart development,GO:0008284 positive regulation of cell proliferation,GO:0009952 anterior/posterior pattern formation,GO:0007179 transforming growth factor beta receptor signaling pathway,GO:0060021 pa…	GO:0016740 transferase activity,GO:0000287 magnesium ion binding,GO:0000166 nucleotide binding,GO:0005524 ATP binding,GO:0030145 manganese ion binding,GO:0004872 receptor activity,GO:0004674 protein serine/threonine kinase activity,GO:0004713 protein tyrosine kinase activity,GO:0046982 protein heterodimerization activity,GO:0004672 protein kinase activity,GO:0005024 transforming growth factor bet…	GO:0005886 plasma membrane,GO:0016021 integral to membrane,GO:0016020 membrane,GO:0016324 apical plasma membrane,GO:0016323 basolateral plasma membrane,GO:0070022 transforming growth factor beta receptor complex	53.228	34.9246	0.656132
H300008386	H300008386	ENSG00000159450	NM_007113	7062	TCHH	Trichohyalin [Source:UniProtKB/Swiss-Prot;Acc:Q07283]	GO:0031424 keratinization,GO:0008150 biological_process,GO:0007186 G-protein coupled receptor protein signaling pathway	GO:0003677 DNA binding,GO:0005509 calcium ion binding,GO:0004999 vasoactive intestinal polypeptide receptor activity	GO:0016020 membrane,GO:0005634 nucleus,GO:0005856 cytoskeleton,GO:0005737 cytoplasm	38.3153	25.1445	0.656252
H300005310	H300005310	ENSG00000154269	NM_005021	5169	ENPP3	Ectonucleotide pyrophosphatase/phosphodiesterase family member 3 (E-NPP 3)(Phosphodiesterase I/nucleotide pyrophosphatase 3)(Phosphodiesterase I beta)(PD-Ibeta)(CD203c antigen) [Includes Alkaline phosphodiesterase I(EC 3.1.4.1);Nucleotide pyrophosphatase(NPPase)(EC 3.6.1.9)] [Source:UniProtKB/Swiss-Prot;Acc:O14638]	GO:0008152 metabolic process,GO:0006796 phosphate metabolic process,GO:0009143 nucleoside triphosphate catabolic process	GO:0016787 hydrolase activity,GO:0046872 metal ion binding,GO:0003676 nucleic acid binding,GO:0003824 catalytic activity,GO:0004519 endonuclease activity,GO:0047429 nucleoside-triphosphate diphosphatase activity,GO:0004528 phosphodiesterase I activity,GO:0004551 nucleotide diphosphatase activity	GO:0016020 membrane,GO:0005576 extracellular region,GO:0005887 integral to plasma membrane,GO:0048471 perinuclear region of cytoplasm	397.892	261.139	0.656306
H300000515	H300000515	ENSG00000120253	NM_024647;NM_024647;NM_024647;NM_024647	348995	NUP43	Nucleoporin Nup43 (p42) [Source:UniProtKB/Swiss-Prot;Acc:Q8NFH3]	GO:0015031 protein transport,GO:0051028 mRNA transport,GO:0065002 intracellular protein transmembrane transport	-	GO:0016020 membrane,GO:0005634 nucleus,GO:0005643 nuclear pore	280.718	184.25	0.656352
H200006254	H200006254	ENSG00000116350	NM_005626	6429	SFRS4	Splicing factor, arginine/serine-rich 4 (Pre-mRNA-splicing factor SRP75)(SRP001LB) [Source:UniProtKB/Swiss-Prot;Acc:Q08170]	GO:0006355 regulation of transcription, DNA-dependent,GO:0008380 RNA splicing,GO:0006334 nucleosome assembly,GO:0000398 nuclear mRNA splicing, via spliceosome	GO:0003677 DNA binding,GO:0000166 nucleotide binding,GO:0003676 nucleic acid binding,GO:0003723 RNA binding,GO:0031202 RNA splicing factor activity, transesterification mechanism	GO:0005634 nucleus,GO:0016607 nuclear speck,GO:0000786 nucleosome,GO:0000785 chromatin	397.385	260.826	0.656356
H200005645	H200005645	ENSG00000147439	-	-	BIN3	Bridging integrator 3 [Source:UniProtKB/Swiss-Prot;Acc:Q9NQY0]	-	GO:0005515 protein binding	GO:0005737 cytoplasm	177.91	116.777	0.656382
AHsV10000843	AHsV10000843	-	NM_002686.3	5409	PNMT	Phenylethanolamine N-methyltransferase (PNMTase)(EC 2.1.1.28)(Noradrenaline N-methyltransferase) [Source:UniProtKB/Swiss-Prot;Acc:P11086]	GO:0005975 carbohydrate metabolic process,GO:0042423 catecholamine biosynthetic process	GO:0004603 phenylethanolamine N-methyltransferase activity,GO:0008168 methyltransferase activity,GO:0016740 transferase activity,GO:0042578 phosphoric ester hydrolase activity	-	63.5713	41.7276	0.65639
H200015487	H200015487	ENSG00000166145	NM_181642	6692	SPINT1	Kunitz-type protease inhibitor 1 Precursor (Hepatocyte growth factor activator inhibitor type 1)(HAI-1) [Source:UniProtKB/Swiss-Prot;Acc:O43278]	GO:0001763 morphogenesis of a branching structure,GO:0001892 embryonic placenta development	GO:0005515 protein binding,GO:0004867 serine-type endopeptidase inhibitor activity	GO:0005886 plasma membrane,GO:0005576 extracellular region,GO:0005624 membrane fraction,GO:0005737 cytoplasm	38.6504	25.3712	0.656428
H300000748	H300000748	ENSG00000187983	-	-	AL359914.14	-	-	-	-	3087.99	2027.66	0.656628
AHsV10002146	AHsV10002146	-	NM_138458.2	116143	WDR92	WD repeat-containing protein 92 (WD repeat-containing protein Monad) [Source:UniProtKB/Swiss-Prot;Acc:Q96MX6]	GO:0006412 translation,GO:0006418 tRNA aminoacylation for protein translation,GO:0006915 apoptosis	GO:0000166 nucleotide binding,GO:0004812 aminoacyl-tRNA ligase activity,GO:0005524 ATP binding	GO:0005737 cytoplasm	35.9701	23.6255	0.656811
AHsV10003513	AHsV10003513	-	NM_004299.3	22	ABCB7	ATP-binding cassette sub-family B member 7, mitochondrial Precursor (ATP-binding cassette transporter 7)(ABC transporter 7 protein) [Source:UniProtKB/Swiss-Prot;Acc:O75027]	GO:0006810 transport	GO:0000166 nucleotide binding,GO:0003677 DNA binding,GO:0005524 ATP binding,GO:0016773 phosphotransferase activity, alcohol group as acceptor,GO:0016887 ATPase activity,GO:0017111 nucleoside-triphosphatase activity,GO:0042626 ATPase activity, coupled to t	GO:0016021 integral to membrane	158.995	104.438	0.656866
H300022887	H300022887	ENSG00000186350	NM_002957	6256	RXRA	Retinoic acid receptor RXR-alpha (Retinoid X receptor alpha)(Nuclear receptor subfamily 2 group B member 1) [Source:UniProtKB/Swiss-Prot;Acc:P19793]	GO:0006350 transcription,GO:0006355 regulation of transcription, DNA-dependent,GO:0044419 interspecies interaction between organisms,GO:0045944 positive regulation of transcription from RNA polymerase II promoter,GO:0008203 cholesterol metabolic process,GO:0048384 retinoic acid receptor signaling pathway,GO:0032526 response to retinoic acid,GO:0055010 ventricular cardiac muscle morphogenesis,GO:0…	GO:0003677 DNA binding,GO:0005515 protein binding,GO:0008270 zinc ion binding,GO:0046872 metal ion binding,GO:0003700 transcription factor activity,GO:0043565 sequence-specific DNA binding,GO:0003713 transcription coactivator activity,GO:0005496 steroid binding,GO:0003707 steroid hormone receptor activity,GO:0004886 retinoid-X receptor activity,GO:0004887 thyroid hormone receptor activity,GO:0003…	GO:0005634 nucleus	40.3148	26.4829	0.656902
H200001478	H200001478	ENSG00000113312	NM_003314	7265	TTC1	Tetratricopeptide repeat protein 1 (TPR repeat protein 1) [Source:UniProtKB/Swiss-Prot;Acc:Q99614]	GO:0006457 protein folding	GO:0051082 unfolded protein binding,GO:0005515 protein binding	-	321.347	211.097	0.656915
H300009937	H300009937	ENSG00000181031	NM_006987	9501	RPH3AL	Rab effector Noc2 (Rabphilin-3A-like protein)(No C2 domains protein) [Source:UniProtKB/Swiss-Prot;Acc:Q9UNE2]	GO:0007242 intracellular signaling cascade,GO:0006886 intracellular protein transport,GO:0006887 exocytosis	GO:0005515 protein binding,GO:0008270 zinc ion binding,GO:0046872 metal ion binding,GO:0008092 cytoskeletal protein binding,GO:0017137 Rab GTPase binding	GO:0016020 membrane,GO:0005737 cytoplasm,GO:0031410 cytoplasmic vesicle	43.4969	28.5796	0.657049
H200001745	H200001745	ENSG00000130560	NM_016172	10422	UBAC1	Ubiquitin-associated domain-containing protein 1 (UBA domain-containing protein 1)(E3 ubiquitin-protein ligase subunit KPC2)(Kip1 ubiquitination-promoting complex protein 2)(Glialblastoma cell differentiation-related protein 1) [Source:UniProtKB/Swiss-Prot;Acc:Q9BSL1]	GO:0006511 ubiquitin-dependent protein catabolic process	GO:0005515 protein binding	GO:0005737 cytoplasm	142.744	93.7961	0.657093
H200002164	H200002164	ENSG00000059378	NM_022750	64761	PARP12	Poly [ADP-ribose] polymerase 12 (PARP-12)(EC 2.4.2.30)(Zinc finger CCCH domain-containing protein 1) [Source:UniProtKB/Swiss-Prot;Acc:Q9H0J9]	-	GO:0016740 transferase activity,GO:0008270 zinc ion binding,GO:0046872 metal ion binding,GO:0003676 nucleic acid binding,GO:0003950 NAD+ ADP-ribosyltransferase activity	GO:0005634 nucleus	43.4651	28.5657	0.657211
H200010015	H200010015	ENSG00000102317	NM_006743	5935	RBM3	Putative RNA-binding protein 3 (RNA-binding motif protein 3)(RNPL) [Source:UniProtKB/Swiss-Prot;Acc:P98179]	GO:0006412 translation,GO:0006396 RNA processing,GO:0009409 response to cold,GO:0035196 gene silencing by miRNA, production of miRNAs	GO:0000166 nucleotide binding,GO:0003676 nucleic acid binding,GO:0003723 RNA binding,GO:0043023 ribosomal large subunit binding	-	2236.43	1470.25	0.657412
H300019054	H300019054	ENSG00000111877	NM_153255;NM_153255	254394	C6orf61	DNA replication licensing factor MCM9 (Mini-chromosome maintenance deficient 9)(hMCM9)(Mini-chromosome maintenance deficient domain-containing protein 1) [Source:UniProtKB/Swiss-Prot;Acc:Q9NXL9]	-	GO:0003677 DNA binding,GO:0000166 nucleotide binding,GO:0005524 ATP binding,GO:0016887 ATPase activity	-	43.6126	28.6766	0.65753
H200014560	H200014560	ENSG00000151366	NM_004549	4718	NDUFC2	NADH dehydrogenase [ubiquinone] 1 subunit C2 (NADH-ubiquinone oxidoreductase subunit B14.5b)(Complex I-B14.5b)(CI-B14.5b)(Human lung cancer oncogene 1 protein)(HLC-1) [Source:UniProtKB/Swiss-Prot;Acc:O95298]	GO:0006810 transport,GO:0022900 electron transport chain,GO:0006120 mitochondrial electron transport, NADH to ubiquinone	GO:0008137 NADH dehydrogenase (ubiquinone) activity	GO:0016021 integral to membrane,GO:0016020 membrane,GO:0005737 cytoplasm,GO:0005739 mitochondrion,GO:0005743 mitochondrial inner membrane,GO:0005747 mitochondrial respiratory chain complex I	99.8818	65.6801	0.657579
H300018980	H300018980	ENSG00000134996	NM_012383	26578	OSTF1	Osteoclast-stimulating factor 1 [Source:UniProtKB/Swiss-Prot;Acc:Q92882]	GO:0007165 signal transduction,GO:0001503 ossification	GO:0005515 protein binding,GO:0042802 identical protein binding	GO:0005622 intracellular,GO:0005737 cytoplasm	453.553	298.316	0.65773
H200008595	H200008595	ENSG00000130402	NM_004924	81	ACTN4	Alpha-actinin-4 (Non-muscle alpha-actinin 4)(F-actin cross-linking protein) [Source:UniProtKB/Swiss-Prot;Acc:O43707]	GO:0042981 regulation of apoptosis,GO:0051017 actin filament bundle formation,GO:0051272 positive regulation of cell motion,GO:0001666 response to hypoxia,GO:0051271 negative regulation of cell motion,GO:0032417 positive regulation of sodium:hydrogen antiporter activity,GO:0048549 positive regulation of pinocytosis,GO:0001666 response to hypoxia,GO:0042981 regulation of apoptosis	GO:0005509 calcium ion binding,GO:0003779 actin binding,GO:0042803 protein homodimerization activity,GO:0051015 actin filament binding,GO:0005178 integrin binding,GO:0047485 protein N-terminus binding,GO:0001882 nucleoside binding,GO:0047485 protein N-terminus binding	GO:0005634 nucleus,GO:0005737 cytoplasm,GO:0043234 protein complex,GO:0005730 nucleolus,GO:0048471 perinuclear region of cytoplasm,GO:0001725 stress fiber,GO:0030863 cortical cytoskeleton,GO:0031143 pseudopodium	179.058	117.813	0.657962
H300018706	H300018706	ENSG00000103275	NM_003345;NM_003345;NM_003345;NM_003345	7329	UBE2I	SUMO-conjugating enzyme UBC9 (EC 6.3.2.-)(SUMO-protein ligase)(Ubiquitin-conjugating enzyme E2 I)(Ubiquitin-protein ligase I)(Ubiquitin carrier protein I)(Ubiquitin carrier protein 9)(p18) [Source:UniProtKB/Swiss-Prot;Acc:P63279]	GO:0006511 ubiquitin-dependent protein catabolic process,GO:0007049 cell cycle,GO:0007067 mitosis,GO:0051301 cell division,GO:0007059 chromosome segregation,GO:0044419 interspecies interaction between organisms,GO:0045892 negative regulation of transcription, DNA-dependent,GO:0043687 post-translational protein modification,GO:0051246 regulation of protein metabolic process	GO:0005515 protein binding,GO:0016874 ligase activity,GO:0019787 small conjugating protein ligase activity,GO:0016566 specific transcriptional repressor activity,GO:0043398 HLH domain binding	GO:0005634 nucleus,GO:0016605 PML body,GO:0000795 synaptonemal complex	544.116	358.023	0.657991
H300001397	H300001397	ENSG00000176343	-	-	AP001781.5	Putative 60S ribosomal protein L37a-like [Source:UniProtKB/Swiss-Prot;Acc:A6NKH3]	GO:0006412 translation	GO:0003735 structural constituent of ribosome,GO:0008270 zinc ion binding,GO:0046872 metal ion binding	GO:0005622 intracellular,GO:0005840 ribosome	2306.76	1517.87	0.658007
H200016456	H200016456	ENSG00000137947	NM_001514	2959	GTF2B	Transcription initiation factor IIB (General transcription factor TFIIB)(S300-II) [Source:UniProtKB/Swiss-Prot;Acc:Q00403]	GO:0006355 regulation of transcription, DNA-dependent,GO:0044419 interspecies interaction between organisms,GO:0006367 transcription initiation from RNA polymerase II promoter,GO:0045449 regulation of transcription,GO:0006352 transcription initiation,GO:0006413 translational initiation,GO:0006368 RNA elongation from RNA polymerase II promoter	GO:0005515 protein binding,GO:0008270 zinc ion binding,GO:0046872 metal ion binding,GO:0030528 transcription regulator activity,GO:0003743 translation initiation factor activity,GO:0016251 general RNA polymerase II transcription factor activity	GO:0005634 nucleus,GO:0005667 transcription factor complex,GO:0005654 nucleoplasm	540.626	355.762	0.658056
CHsGV10003297	CHsGV10003297	-	NM_007275.1	11334	TUSC2	Tumor suppressor candidate 2 (PDGFA-associated protein 2)(Fusion 1 protein)(Fus-1 protein) [Source:UniProtKB/Swiss-Prot;Acc:O75896]	GO:0007267 cell-cell signaling,GO:0007049 cell cycle,GO:0008283 cell proliferation	GO:0005515 protein binding	-	37.1415	24.4441	0.658136
opHsV0400004393	opHsV0400004393	ENSG00000214719	-	-	LRRC37B2	Putative LRRC37B-like protein 2 [Source:UniProtKB/Swiss-Prot;Acc:Q147U4]	-	-	GO:0016021 integral to membrane,GO:0016020 membrane	90.2835	59.4268	0.658225
H200010717	H200010717	ENSG00000107789	NM_004897;NM_004897	-	MINPP1	Multiple inositol polyphosphate phosphatase 1 Precursor (EC 3.1.3.62)(Inositol (1,3,4,5)-tetrakisphosphate 3-phosphatase)(Ins(1,3,4,5)P(4) 3-phosphatase) [Source:UniProtKB/Swiss-Prot;Acc:Q9UNW1]	-	GO:0003993 acid phosphatase activity	-	118.109	77.7526	0.658311
H300020572	H300020572	ENSG00000154781	NM_016474	-	C3orf19	Uncharacterized protein C3orf19 [Source:UniProtKB/Swiss-Prot;Acc:Q6PII3]	-	-	-	37.4065	24.6303	0.658449
H200000767	H200000767	ENSG00000173110	NM_002155	100133486	HSPA6	Heat shock 70 kDa protein 6 (Heat shock 70 kDa protein B') [Source:UniProtKB/Swiss-Prot;Acc:P17066]	GO:0006986 response to unfolded protein	GO:0000166 nucleotide binding,GO:0005524 ATP binding	-	35.6872	23.4997	0.658493
H300007621	H300007621	ENSG00000179209	-	-	RP4-646B12.2	-	-	-	-	13065.6	8603.63	0.658496
opHsV0400000165	opHsV0400000165	ENSG00000124578	NM_003547	8369	HIST1H4G	Histone H4-like protein type G [Source:UniProtKB/Swiss-Prot;Acc:Q99525]	GO:0006334 nucleosome assembly	GO:0003677 DNA binding	GO:0005634 nucleus,GO:0005694 chromosome,GO:0000786 nucleosome	86.6048	57.0599	0.658854
H200002256	H200002256	ENSG00000165434	NM_173582	283209	PGM2L1	Glucose 1,6-bisphosphate synthase (EC 2.7.1.106)(Phosphoglucomutase-2-like 1)(PMMLP) [Source:UniProtKB/Swiss-Prot;Acc:Q6PCE3]	GO:0005975 carbohydrate metabolic process,GO:0006006 glucose metabolic process	GO:0016740 transferase activity,GO:0016853 isomerase activity,GO:0016868 intramolecular transferase activity, phosphotransferases,GO:0047933 glucose-1,6-bisphosphate synthase activity	-	38.0588	25.0755	0.658863
H300004048	H300004048	ENSG00000186827	NM_003327;NM_003327	-	TNFRSF4	Tumor necrosis factor receptor superfamily member 4 Precursor (OX40L receptor)(ACT35 antigen)(TAX transcriptionally-activated glycoprotein 1 receptor)(CD134 antigen) [Source:UniProtKB/Swiss-Prot;Acc:P43489]	-	GO:0004872 receptor activity,GO:0005515 protein binding	-	133.108	87.7273	0.659067
H200016976	H200016976	ENSG00000050820	NM_014567;NM_014567;NM_014567	-	BCAR1	Breast cancer anti-estrogen resistance protein 1 (CRK-associated substrate)(p130cas)(Cas scaffolding protein family member 1) [Source:UniProtKB/Swiss-Prot;Acc:P56945]	GO:0016477 cell migration	GO:0005515 protein binding	GO:0030027 lamellipodium	44.8763	29.5917	0.659407
H200014544	H200014544	ENSG00000067992	NM_005391	5165	PDK3	[Pyruvate dehydrogenase [lipoamide]] kinase isozyme 3, mitochondrial Precursor (EC 2.7.11.2)(Pyruvate dehydrogenase kinase isoform 3) [Source:UniProtKB/Swiss-Prot;Acc:Q15120]	GO:0005975 carbohydrate metabolic process,GO:0007165 signal transduction,GO:0006006 glucose metabolic process,GO:0016310 phosphorylation,GO:0018106 peptidyl-histidine phosphorylation	GO:0016740 transferase activity,GO:0005524 ATP binding,GO:0000155 two-component sensor activity,GO:0016772 transferase activity, transferring phosphorus-containing groups,GO:0004740 pyruvate dehydrogenase (acetyl-transferring) kinase activity,GO:0004673 protein histidine kinase activity	GO:0005739 mitochondrion,GO:0005759 mitochondrial matrix	65.1349	42.9588	0.659536
opHsV0400007015	opHsV0400007015	ENSG00000126934	NM_030662;NM_030662	-	MAP2K2	Dual specificity mitogen-activated protein kinase kinase 2 (MAP kinase kinase 2)(MAPKK 2)(EC 2.7.12.2)(ERK activator kinase 2)(MAPK/ERK kinase 2)(MEK2) [Source:UniProtKB/Swiss-Prot;Acc:P36507]	GO:0006468 protein amino acid phosphorylation	GO:0005524 ATP binding,GO:0004674 protein serine/threonine kinase activity,GO:0004713 protein tyrosine kinase activity,GO:0004672 protein kinase activity	-	110.669	73.0033	0.659653
opHsV0400005150	opHsV0400005150	ENSG00000197063	NM_002359	4097	MAFG	Transcription factor MafG (V-maf musculoaponeurotic fibrosarcoma oncogene homolog G)(hMAF) [Source:UniProtKB/Swiss-Prot;Acc:O15525]	GO:0006355 regulation of transcription, DNA-dependent,GO:0045449 regulation of transcription	GO:0003677 DNA binding,GO:0003700 transcription factor activity,GO:0043565 sequence-specific DNA binding,GO:0046983 protein dimerization activity	GO:0005634 nucleus	68.0141	44.8731	0.659761
H300007248	H300007248	ENSG00000197880	-	-	MDS2	Myelodysplastic syndrome 2 translocation-associated protein [Source:UniProtKB/Swiss-Prot;Acc:Q8NDY4]	-	-	-	88.5122	58.4007	0.659804
CHsGV10000347	CHsGV10000347	-	NM_001006945.1;NM_018372.3	55791	C1orf103	Uncharacterized protein C1orf103 (Receptor-interacting factor 1) [Source:UniProtKB/Swiss-Prot;Acc:Q5T3J3]	-	GO:0005515 protein binding	-	59.5373	39.2981	0.660058
H200006438	H200006438	ENSG00000175832	NM_001986	2118	ETV4	ETS translocation variant 4 (Adenovirus E1A enhancer-binding protein)(E1A-F) [Source:UniProtKB/Swiss-Prot;Acc:P43268]	GO:0006355 regulation of transcription, DNA-dependent,GO:0009887 organ morphogenesis,GO:0045941 positive regulation of transcription,GO:0008045 motor axon guidance	GO:0003700 transcription factor activity,GO:0043565 sequence-specific DNA binding,GO:0016563 transcription activator activity	GO:0005634 nucleus,GO:0005730 nucleolus	33.7717	22.2928	0.660103
DHsGV10003328	DHsGV10003328	-	-	400027	-	-	-	-	-	55.1097	36.3834	0.6602
H200003997	H200003997	ENSG00000131459	NM_005110	9945	GFPT2	Glucosamine--fructose-6-phosphate aminotransferase [isomerizing] 2 (EC 2.6.1.16)(Glutamine:fructose 6 phosphate amidotransferase 2)(GFAT 2)(GFAT2)(D-fructose-6-phosphate amidotransferase 2)(Hexosephosphate aminotransferase 2) [Source:UniProtKB/Swiss-Prot;Acc:O94808]	GO:0005975 carbohydrate metabolic process,GO:0008152 metabolic process,GO:0016051 carbohydrate biosynthetic process,GO:0006541 glutamine metabolic process,GO:0006112 energy reserve metabolic process,GO:0006002 fructose 6-phosphate metabolic process	GO:0016740 transferase activity,GO:0005529 sugar binding,GO:0004360 glutamine-fructose-6-phosphate transaminase (isomerizing) activity	GO:0005737 cytoplasm	38.3129	25.2953	0.660229
H300006337	H300006337	ENSG00000187051	NM_194326	91582	RPS19BP1	40S ribosomal protein S19-binding protein 1 (RPS19-binding protein 1)(S19BP) [Source:UniProtKB/Swiss-Prot;Acc:Q86WX3]	-	GO:0005515 protein binding	GO:0005634 nucleus,GO:0005730 nucleolus,GO:0005654 nucleoplasm	549.965	363.237	0.660472
H200006938	H200006938	ENSG00000110848	NM_001781	969	CD69	Early activation antigen CD69 (Early T-cell activation antigen p60)(GP32/28)(Leu-23)(MLR-3)(EA1)(BL-AC/P26)(Activation inducer molecule)(AIM)(CD69 antigen) [Source:UniProtKB/Swiss-Prot;Acc:Q07108]	-	GO:0005509 calcium ion binding,GO:0005488 binding,GO:0005529 sugar binding,GO:0004888 transmembrane receptor activity,GO:0005509 calcium ion binding	GO:0016020 membrane,GO:0005887 integral to plasma membrane,GO:0009897 external side of plasma membrane	558.797	369.081	0.660492
AHsV10002546	AHsV10002546	-	NM_199129.1	387521	TMEM189-UBE2V1	Ubiquitin-conjugating enzyme E2 variant 1 (UEV-1)(CROC-1)(TRAF6-regulated IKK activator 1 beta Uev1A) [Source:UniProtKB/Swiss-Prot;Acc:Q13404]	-	-	GO:0005783 endoplasmic reticulum,GO:0005789 endoplasmic reticulum membrane,GO:0016020 membrane,GO:0016021 integral to membrane	75.5234	49.8892	0.660579
AHsV10001782	AHsV10001782	-	NM_181054.2	3091	HIF1A	Hypoxia-inducible factor 1 alpha (HIF-1 alpha)(HIF1 alpha)(ARNT-interacting protein)(Member of PAS protein 1)(Basic-helix-loop-helix-PAS protein MOP1) [Source:UniProtKB/Swiss-Prot;Acc:Q16665]	GO:0006355 regulation of transcription, DNA-dependent,GO:0007165 signal transduction,GO:0045449 regulation of transcription	GO:0003700 transcription factor activity,GO:0004871 signal transducer activity,GO:0030528 transcription regulator activity	GO:0005634 nucleus	121.863	80.5143	0.660695
H200002675	H200002675	ENSG00000173821	NM_020914	57674	RNF213	RING finger protein 213 [Source:UniProtKB/Swiss-Prot;Acc:Q63HN8]	-	GO:0005515 protein binding,GO:0008270 zinc ion binding,GO:0000166 nucleotide binding,GO:0046872 metal ion binding,GO:0017111 nucleoside-triphosphatase activity	-	75.6426	49.9781	0.660714
H300019888	H300019888	ENSG00000082258	NM_001241;NM_001241	905	CCNT2	Cyclin-T2 (CycT2) [Source:UniProtKB/Swiss-Prot;Acc:O60583]	GO:0006366 transcription from RNA polymerase II promoter,GO:0006350 transcription,GO:0006355 regulation of transcription, DNA-dependent,GO:0007049 cell cycle,GO:0051301 cell division,GO:0044419 interspecies interaction between organisms,GO:0000079 regulation of cyclin-dependent protein kinase activity	GO:0005515 protein binding	GO:0005634 nucleus,GO:0005737 cytoplasm,GO:0005654 nucleoplasm	51.2841	33.8973	0.660972
H300002997	H300002997	ENSG00000173681	NM_198279;NM_198279	256643	CXorf23	Uncharacterized protein CXorf23 [Source:UniProtKB/Swiss-Prot;Acc:A2AJT9]	-	-	-	55.4234	36.6455	0.661191
H300009519	H300009519	ENSG00000186577	NM_001008704;NM_178508	221491	C6orf1	Uncharacterized protein C6orf1 Precursor (Protein LBH) [Source:UniProtKB/Swiss-Prot;Acc:Q86T20]	-	-	GO:0005576 extracellular region	61.3469	40.566	0.661256
H300006961	H300006961	ENSG00000185361	NM_152362	126282	TNFAIP8L1	Tumor necrosis factor, alpha-induced protein 8-like protein 1 [Source:UniProtKB/Swiss-Prot;Acc:Q8WVP5]	-	-	-	61.5056	40.676	0.661339
opHsV0400012844	opHsV0400012844	ENSG00000011258	NM_017643;NM_017643	54799	MBTD1	MBT domain-containing protein 1 [Source:UniProtKB/Swiss-Prot;Acc:Q05BQ5]	GO:0045449 regulation of transcription	GO:0008270 zinc ion binding,GO:0046872 metal ion binding	GO:0005634 nucleus	71.9347	47.5787	0.661415
DHsGV10002353	DHsGV10002353	-	-	439949	LOC439949	-	-	-	-	103.231	68.2819	0.661448
H200017269	H200017269	ENSG00000213689	NM_016381;NM_016381	11277	TREX1	Three prime repair exonuclease 1 (EC 3.1.11.2)(3'-5' exonuclease TREX1)(DNase III) [Source:UniProtKB/Swiss-Prot;Acc:Q9NSU2]	-	GO:0003676 nucleic acid binding,GO:0004527 exonuclease activity	GO:0005622 intracellular	32.1331	21.2564	0.661509
CHsGV10000241	CHsGV10000241	-	NM_152707.2	8034	SLC25A16	Graves disease carrier protein (GDC)(Graves disease autoantigen)(GDA)(Mitochondrial solute carrier protein homolog)(Solute carrier family 25 member 16) [Source:UniProtKB/Swiss-Prot;Acc:P16260]	GO:0006810 transport,GO:0042309 homoiothermy,GO:0050826 response to freezing	GO:0005488 binding,GO:0015300 solute:solute antiporter activity,GO:0050825 ice binding	GO:0016021 integral to membrane,GO:0005739 mitochondrion,GO:0005743 mitochondrial inner membrane,GO:0016020 membrane,GO:0005739 mitochondrion	48.3384	31.9776	0.661536
H300002561	H300002561	ENSG00000180770	-	650293	OR7E85P	seven transmembrane helix receptor [Source:RefSeq peptide;Acc:NP_001035160]	GO:0007186 G-protein coupled receptor protein signaling pathway	GO:0004872 receptor activity,GO:0004867 serine-type endopeptidase inhibitor activity,GO:0004984 olfactory receptor activity	GO:0016021 integral to membrane	50.7909	33.6124	0.66178
DHsGV10001237	DHsGV10001237	-	-	729897	LOC729897	-	-	-	-	130.081	86.1065	0.661944
opHsV0400005466	opHsV0400005466	ENSG00000197008	NM_006524	7697	ZNF138	Zinc finger protein 138 [Source:UniProtKB/Swiss-Prot;Acc:P52744]	GO:0006350 transcription,GO:0006355 regulation of transcription, DNA-dependent	GO:0008270 zinc ion binding,GO:0046872 metal ion binding,GO:0003700 transcription factor activity,GO:0003676 nucleic acid binding	GO:0005634 nucleus,GO:0005622 intracellular	56.1394	37.1692	0.662089
DHsGV10001368	DHsGV10001368	-	-	390557	LOC390557	-	-	-	-	82.6059	54.6965	0.662138
AHsV10003251	AHsV10003251	-	NM_001813.2	1062	CENPE	Centromere-associated protein E (Centromeric protein E)(CENP-E) [Source:UniProtKB/Swiss-Prot;Acc:Q02224]	GO:0000089 mitotic metaphase,GO:0006355 regulation of transcription, DNA-dependent,GO:0006412 translation,GO:0006418 tRNA aminoacylation for protein translation,GO:0006614 SRP-dependent cotranslational protein targeting to membrane,GO:0007018 microtubule-	GO:0000166 nucleotide binding,GO:0003700 transcription factor activity,GO:0003777 microtubule motor activity,GO:0004812 aminoacyl-tRNA ligase activity,GO:0004871 signal transducer activity,GO:0005515 protein binding,GO:0005524 ATP binding,GO:0005525 GTP b	GO:0000940 outer kinetochore of condensed chromosome,GO:0005634 nucleus,GO:0005737 cytoplasm,GO:0005819 spindle,GO:0005874 microtubule,GO:0005875 microtubule associated complex,GO:0048500 signal recognition particle	104.189	68.9937	0.662197
AHsV10002413	AHsV10002413	-	NM_004604.3	6810	STX4	Syntaxin-4 (Renal carcinoma antigen NY-REN-31) [Source:UniProtKB/Swiss-Prot;Acc:Q12846]	GO:0006836 neurotransmitter transport,GO:0006886 intracellular protein transport,GO:0016192 vesicle-mediated transport	GO:0005484 SNAP receptor activity,GO:0005515 protein binding	GO:0005773 vacuole,GO:0005829 cytosol,GO:0005886 plasma membrane,GO:0016020 membrane,GO:0016021 integral to membrane,GO:0016323 basolateral plasma membrane,GO:0031012 extracellular matrix	190.947	126.448	0.662214
DHsGV10004845	DHsGV10004845	-	-	727900	LOC727900	-	-	-	-	36.9311	24.461	0.662343
DHsGV10003978	DHsGV10003978	-	-	727847	-	-	-	-	-	73.2302	48.5037	0.662345
H200009953	H200009953	ENSG00000149679	NM_031215	81928	CABLES2	CDK5 and ABL1 enzyme substrate 2 (Interactor with CDK3 2)(Ik3-2) [Source:UniProtKB/Swiss-Prot;Acc:Q9BTV7]	GO:0051726 regulation of cell cycle,GO:0051302 regulation of cell division	GO:0016538 cyclin-dependent protein kinase regulator activity	-	43.4073	28.753	0.662399
H200001064	H200001064	ENSG00000056736	NM_018725	55540	IL17RB	Interleukin-17 receptor B Precursor (IL-17 receptor B)(IL-17RB)(Interleukin-17B receptor)(IL-17B receptor)(IL-17 receptor homolog 1)(IL-17Rh1)(IL17Rh1)(Cytokine receptor CRL4) [Source:UniProtKB/Swiss-Prot;Acc:Q9NRM6]	GO:0001558 regulation of cell growth,GO:0006952 defense response	GO:0004872 receptor activity,GO:0004896 hematopoietin/interferon-class (D200-domain) cytokine receptor activity	GO:0005886 plasma membrane,GO:0005576 extracellular region,GO:0005887 integral to plasma membrane	227.767	150.999	0.662954
H300005741	H300005741	ENSG00000102128	NM_001031834	282808	RAB40AL	Ras-related protein Rab-40A-like (Ras-like GTPase) [Source:UniProtKB/Swiss-Prot;Acc:P0C0E4]	GO:0007165 signal transduction,GO:0006511 ubiquitin-dependent protein catabolic process,GO:0015031 protein transport,GO:0007242 intracellular signaling cascade,GO:0007264 small GTPase mediated signal transduction,GO:0006886 intracellular protein transport,GO:0006913 nucleocytoplasmic transport	GO:0005515 protein binding,GO:0000166 nucleotide binding,GO:0005525 GTP binding,GO:0003924 GTPase activity	GO:0005886 plasma membrane,GO:0005622 intracellular,GO:0005739 mitochondrion	47.4665	31.4686	0.662965
H200005643	H200005643	ENSG00000176170	NM_182965	8877	SPHK1	Sphingosine kinase 1 (SPK 1)(SK 1)(EC 2.7.1.91) [Source:UniProtKB/Swiss-Prot;Acc:Q9NYA1]	GO:0007186 G-protein coupled receptor protein signaling pathway,GO:0007242 intracellular signaling cascade,GO:0006916 anti-apoptosis,GO:0019722 calcium-mediated signaling,GO:0030307 positive regulation of cell growth,GO:0048146 positive regulation of fibroblast proliferation,GO:0007205 activation of protein kinase C activity,GO:0045987 positive regulation of smooth muscle contraction,GO:0045766 p…	GO:0003677 DNA binding,GO:0016740 transferase activity,GO:0000287 magnesium ion binding,GO:0000166 nucleotide binding,GO:0005524 ATP binding,GO:0005516 calmodulin binding,GO:0004143 diacylglycerol kinase activity,GO:0008481 sphinganine kinase activity,GO:0017050 D-erythro-sphingosine kinase activity,GO:0050825 ice binding	GO:0005624 membrane fraction,GO:0005737 cytoplasm,GO:0005829 cytosol,GO:0005625 soluble fraction	33.9937	22.5379	0.663004
opHsV0400003355	opHsV0400003355	ENSG00000214891	-	646754	AC084851.2	Putative tripartite motif-containing protein 64C [Source:UniProtKB/Swiss-Prot;Acc:A6NLI5]	-	GO:0005515 protein binding,GO:0008270 zinc ion binding,GO:0046872 metal ion binding	GO:0005622 intracellular	33.2004	22.0153	0.663104
DHsGV10000150	DHsGV10000150	-	-	100289625	LOC100289625	-	-	-	-	40.7018	26.9917	0.663157
AHsV10001023	AHsV10001023	-	NM_021999.4	9445	ITM2B	Integral membrane protein 2B (Transmembrane protein BRI) [Contains ABri/ADan amyloid peptide] [Source:UniProtKB/Swiss-Prot;Acc:Q9Y287]	GO:0007399 nervous system development,GO:0007605 sensory perception of sound	-	GO:0000139 Golgi membrane,GO:0005794 Golgi apparatus,GO:0016020 membrane,GO:0016021 integral to membrane	2959.11	1962.66	0.663259
opHsV0400004173	opHsV0400004173	ENSG00000183010	NM_006907;NM_006907	5831	PYCR1	Pyrroline-5-carboxylate reductase 1, mitochondrial Precursor (P5C reductase 1)(P5CR 1)(EC 1.5.1.2) [Source:UniProtKB/Swiss-Prot;Acc:P32322]	GO:0008152 metabolic process,GO:0046168 glycerol-3-phosphate catabolic process,GO:0006561 proline biosynthetic process	GO:0005488 binding,GO:0003824 catalytic activity,GO:0016616 oxidoreductase activity, acting on the CH-OH group of donors, NAD or NADP as acceptor,GO:0051287 NAD binding,GO:0004735 pyrroline-5-carboxylate reductase activity	GO:0005737 cytoplasm	109.716	72.791	0.663447
H200020460	H200020460	ENSG00000164088	-	132160	PPM1M	Protein phosphatase 1M (EC 3.1.3.16)(Protein phosphatase 2C isoform eta)(PP2C-eta)(PP2CE) [Source:UniProtKB/Swiss-Prot;Acc:Q96MI6]	GO:0006470 protein amino acid dephosphorylation	GO:0000287 magnesium ion binding,GO:0016787 hydrolase activity,GO:0030145 manganese ion binding,GO:0003824 catalytic activity,GO:0004721 phosphoprotein phosphatase activity,GO:0008420 CTD phosphatase activity	GO:0005634 nucleus	33.3739	22.1509	0.66372
H200000649	H200000649	ENSG00000121552	NM_005213	1475	CSTA	Cystatin-A (Cystatin-AS)(Stefin-A) [Source:UniProtKB/Swiss-Prot;Acc:P01040]	GO:0030216 keratinocyte differentiation,GO:0018149 peptide cross-linking,GO:0010466 negative regulation of peptidase activity	GO:0005198 structural molecule activity,GO:0004866 endopeptidase inhibitor activity,GO:0002020 protease binding,GO:0030674 protein binding, bridging,GO:0004869 cysteine protease inhibitor activity	GO:0005634 nucleus,GO:0005622 intracellular,GO:0005737 cytoplasm,GO:0001533 cornified envelope	1252.87	831.7	0.663835
AHsV10002809	AHsV10002809	-	NM_001494.3	2665	GDI2	Rab GDP dissociation inhibitor beta (Rab GDI beta)(Guanosine diphosphate dissociation inhibitor 2)(GDI-2) [Source:UniProtKB/Swiss-Prot;Acc:P50395]	GO:0007165 signal transduction,GO:0015031 protein transport,GO:0043087 regulation of GTPase activity	GO:0005093 Rab GDP-dissociation inhibitor activity,GO:0005096 GTPase activator activity	GO:0005737 cytoplasm,GO:0009986 cell surface,GO:0016020 membrane	892.953	592.93	0.66401
CHsGV10004062	CHsGV10004062	-	NM_001839.3	1266	CNN3	Calponin-3 (Calponin, acidic isoform) [Source:UniProtKB/Swiss-Prot;Acc:Q15417]	GO:0007517 muscle organ development,GO:0031032 actomyosin structure organization,GO:0006939 smooth muscle contraction	GO:0005516 calmodulin binding,GO:0003779 actin binding,GO:0005523 tropomyosin binding,GO:0030172 troponin C binding,GO:0008017 microtubule binding,GO:0005515 protein binding	GO:0005575 cellular_component,GO:0043025 cell soma,GO:0014069 postsynaptic density,GO:0043197 dendritic spine	119.26	79.2078	0.664161
DHsGV10003161	DHsGV10003161	-	-	100133405	-	-	-	-	-	67.2775	44.6914	0.664285
CHsGV10000060	CHsGV10000060	-	NM_001024946.1;NM_001024944.1;NM_000048.3;NM_001024943.1	435	ASL	Argininosuccinate lyase (ASAL)(EC 4.3.2.1)(Arginosuccinase) [Source:UniProtKB/Swiss-Prot;Acc:P04424]	GO:0007626 locomotory behavior,GO:0001666 response to hypoxia,GO:0007584 response to nutrient,GO:0043434 response to peptide hormone stimulus,GO:0051591 response to cAMP,GO:0009791 post-embryonic development,GO:0051384 response to glucocorticoid stimulus,GO:0001889 liver development,GO:0001822 kidney development,GO:0006527 arginine catabolic process,GO:0000053 argininosuccinate metabolic process,…	GO:0003824 catalytic activity,GO:0016829 lyase activity,GO:0004056 argininosuccinate lyase activity	GO:0005737 cytoplasm	172.752	114.9	0.665117
H300018905	H300018905	ENSG00000115041	NM_001034914;NM_001034914;NM_001034914	30818	KCNIP3	Calsenilin (Kv channel-interacting protein 3)(KChIP3)(A-type potassium channel modulatory protein 3)(DRE-antagonist modulator)(DREAM) [Source:UniProtKB/Swiss-Prot;Acc:Q9Y2W7]	GO:0007165 signal transduction,GO:0006811 ion transport,GO:0006350 transcription,GO:0006813 potassium ion transport,GO:0006915 apoptosis,GO:0000122 negative regulation of transcription from RNA polymerase II promoter,GO:0007610 behavior,GO:0019233 sensory perception of pain,GO:0048265 response to pain,GO:0043523 regulation of neuron apoptosis	GO:0003677 DNA binding,GO:0005509 calcium ion binding,GO:0008022 protein C-terminus binding,GO:0005244 voltage-gated ion channel activity,GO:0005267 potassium channel activity,GO:0030955 potassium ion binding,GO:0003714 transcription corepressor activity,GO:0016566 specific transcriptional repressor activity,GO:0048306 calcium-dependent protein binding	GO:0005886 plasma membrane,GO:0005634 nucleus,GO:0005737 cytoplasm,GO:0005794 Golgi apparatus,GO:0005829 cytosol,GO:0005783 endoplasmic reticulum	42.2995	28.1366	0.665175
AHsV10001722	AHsV10001722	-	NM_001012507.2	387103	C6orf173	Cancer-up-regulated gene 2 protein [Source:UniProtKB/Swiss-Prot;Acc:Q5EE01]	-	GO:0003677 DNA binding	GO:0005634 nucleus	410.753	273.247	0.665236
H200015432	H200015432	ENSG00000011478	NM_017659;NM_017659	-	QPCTL	Glutaminyl-peptide cyclotransferase-like protein (EC 2.3.2.-) [Source:UniProtKB/Swiss-Prot;Acc:Q9NXS2]	GO:0006508 proteolysis	GO:0008233 peptidase activity	-	46.1941	30.734	0.665323
H200018237	H200018237	ENSG00000135378	NM_024081	79056	PRRG4	Transmembrane gamma-carboxyglutamic acid protein 4 Precursor (Proline-rich gamma-carboxyglutamic acid protein 4)(Proline-rich Gla protein 4) [Source:UniProtKB/Swiss-Prot;Acc:Q9BZD6]	GO:0008150 biological_process	GO:0005509 calcium ion binding,GO:0003674 molecular_function	GO:0016021 integral to membrane,GO:0016020 membrane,GO:0005576 extracellular region,GO:0005794 Golgi apparatus	33.2842	22.1467	0.665383
H200000317	H200000317	ENSG00000148218	NM_000031;NM_000031;NM_000031	210	ALAD	Delta-aminolevulinic acid dehydratase (ALADH)(EC 4.2.1.24)(Porphobilinogen synthase) [Source:UniProtKB/Swiss-Prot;Acc:P13716]	GO:0008152 metabolic process,GO:0033014 tetrapyrrole biosynthetic process,GO:0006783 heme biosynthetic process	GO:0008270 zinc ion binding,GO:0046872 metal ion binding,GO:0016829 lyase activity,GO:0042802 identical protein binding,GO:0004655 porphobilinogen synthase activity	GO:0005829 cytosol	85.5403	56.9188	0.665404
CHsGV10002761	CHsGV10002761	-	NM_018838.3	55967	NDUFA12	NADH dehydrogenase [ubiquinone] 1 alpha subcomplex subunit 12 (NADH-ubiquinone oxidoreductase subunit B17.2)(Complex I-B17.2)(CI-B17.2)(CIB17.2)(13 kDa differentiation-associated protein) [Source:UniProtKB/Swiss-Prot;Acc:Q9UI09]	GO:0006979 response to oxidative stress,GO:0007585 respiratory gaseous exchange,GO:0006810 transport,GO:0022900 electron transport chain	GO:0009055 electron carrier activity,GO:0003954 NADH dehydrogenase activity,GO:0008137 NADH dehydrogenase (ubiquinone) activity	GO:0005739 mitochondrion,GO:0005743 mitochondrial inner membrane,GO:0016020 membrane,GO:0070469 respiratory chain,GO:0005739 mitochondrion	1440.79	958.855	0.665509
CHsGV10000332	CHsGV10000332	-	NM_018050.2	54682	MANSC1	MANSC domain-containing protein 1 Precursor (Loss of heterozygosity 12 chromosomal region 3 protein) [Source:UniProtKB/Swiss-Prot;Acc:Q9H8J5]	-	-	GO:0016021 integral to membrane,GO:0016020 membrane	38.1312	25.3855	0.665742
DHsGV10004598	DHsGV10004598	-	-	100129083	-	-	-	-	-	60.7342	40.4415	0.665876
H300021437	H300021437	ENSG00000173801	NM_002230	3728	JUP	Junction plakoglobin (Desmoplakin-3)(Desmoplakin III)(Catenin gamma) [Source:UniProtKB/Swiss-Prot;Acc:P14923]	GO:0016337 cell-cell adhesion	GO:0005488 binding,GO:0008092 cytoskeletal protein binding	GO:0016020 membrane,GO:0005624 membrane fraction,GO:0005737 cytoplasm,GO:0005829 cytosol,GO:0005625 soluble fraction,GO:0015629 actin cytoskeleton,GO:0005916 fascia adherens,GO:0030018 Z disc,GO:0009898 internal side of plasma membrane,GO:0030057 desmosome	49.013	32.6445	0.666038
H300018396	H300018396	ENSG00000005844	NM_002209;NM_002209;NM_002209	3683	ITGAL	Integrin alpha-L Precursor (Leukocyte adhesion glycoprotein LFA-1 alpha chain)(LFA-1A)(Leukocyte function-associated molecule 1 alpha chain)(CD11 antigen-like family member A)(CD11a antigen) [Source:UniProtKB/Swiss-Prot;Acc:P20701]	GO:0007155 cell adhesion,GO:0007229 integrin-mediated signaling pathway	GO:0005515 protein binding,GO:0004872 receptor activity	GO:0016021 integral to membrane,GO:0016020 membrane,GO:0008305 integrin complex	102.521	68.2906	0.666111
opHsV0400002127	opHsV0400002127	ENSG00000220038	-	-	THA1P	-	-	-	-	110.605	73.6846	0.666194
DHsGV10000595	DHsGV10000595	-	-	100293126	LOC100293126	-	-	-	-	341.572	227.608	0.666356
H300005315	H300005315	ENSG00000177504	-	51480	VCX2	Variable charge X-linked protein 2 (Variably charged protein X-B)(VCX-B)(Variable charge protein on X with two repeats)(VCX-2r) [Source:UniProtKB/Swiss-Prot;Acc:Q9H322]	GO:0008150 biological_process	GO:0003674 molecular_function	GO:0005575 cellular_component	32.1213	21.4071	0.666445
NM_002273_1660_1729	NM_002273_1660_1729	-	-	-	-	-	-	-	-	96.4722	64.297	0.666482
opHsV0400005567	opHsV0400005567	ENSG00000026508	NM_000610;NM_001001390;NM_001001390;NM_001001391;NM_001001391	960	CD44	CD44 antigen Precursor (Phagocytic glycoprotein I)(PGP-I)(PGP-1)(HUTCH-I)(Extracellular matrix receptor III)(ECMR-III)(GP90 lymphocyte homing/adhesion receptor)(Hermes antigen)(Hyaluronate receptor)(Heparan sulfate proteoglycan)(Epican)(CDw44)(CD44 antigen) [Source:UniProtKB/Swiss-Prot;Acc:P16070]	GO:0007155 cell adhesion,GO:0007160 cell-matrix adhesion,GO:0001558 regulation of cell growth,GO:0016337 cell-cell adhesion	GO:0005488 binding,GO:0004872 receptor activity,GO:0005540 hyaluronic acid binding,GO:0051219 phosphoprotein binding,GO:0005518 collagen binding	GO:0005886 plasma membrane,GO:0016020 membrane,GO:0005737 cytoplasm,GO:0005794 Golgi apparatus,GO:0043234 protein complex,GO:0005887 integral to plasma membrane,GO:0009986 cell surface,GO:0031012 extracellular matrix,GO:0005925 focal adhesion	154.417	102.934	0.666596
opHsV0400005305	opHsV0400005305	ENSG00000164291	NM_198150;NM_198150	-	ARSK	Arylsulfatase K Precursor (ASK)(EC 3.1.6.-)(Telethon sulfatase) [Source:UniProtKB/Swiss-Prot;Acc:Q6UWY0]	GO:0008152 metabolic process	GO:0003824 catalytic activity,GO:0008484 sulfuric ester hydrolase activity	-	79.5057	53.0006	0.666626
H200002584	H200002584	ENSG00000119900	NM_024576	79627	OGFRL1	Opioid growth factor receptor-like protein 1 [Source:UniProtKB/Swiss-Prot;Acc:Q5TC84]	-	GO:0004872 receptor activity	GO:0016020 membrane	34.0663	22.7109	0.666667
H300002396	H300002396	ENSG00000146736	-	-	HMG17P1	-	-	-	-	2396.45	1598.46	0.667014
H300001046	H300001046	ENSG00000128039	NM_024592	79644	SRD5A2L	3-oxo-5-alpha-steroid 4-dehydrogenase 3 (EC 1.3.99.5)(Steroid 5-alpha-reductase 3)(SR type 3)(Steroid 5-alpha-reductase 2-like) [Source:UniProtKB/Swiss-Prot;Acc:Q9H8P0]	GO:0006629 lipid metabolic process,GO:0055114 oxidation reduction	GO:0003865 3-oxo-5-alpha-steroid 4-dehydrogenase activity,GO:0016627 oxidoreductase activity, acting on the CH-CH group of donors	GO:0016021 integral to membrane,GO:0016020 membrane,GO:0005737 cytoplasm,GO:0005792 microsome,GO:0005783 endoplasmic reticulum,GO:0005789 endoplasmic reticulum membrane	137.779	91.9021	0.667028
H200000740	H200000740	ENSG00000123146	NM_078481;NM_078481;NM_078481	-	CD97	CD97 antigen Precursor (Leukocyte antigen CD97)(CD97 antigen) [Contains CD97 antigen subunit alpha;CD97 antigen subunit beta] [Source:UniProtKB/Swiss-Prot;Acc:P48960]	GO:0007186 G-protein coupled receptor protein signaling pathway,GO:0007218 neuropeptide signaling pathway	GO:0005509 calcium ion binding,GO:0004930 G-protein coupled receptor activity	GO:0005886 plasma membrane,GO:0016021 integral to membrane,GO:0016020 membrane	625.125	416.984	0.667041
H300006348	H300006348	ENSG00000164302	-	-	AC079080.5	-	-	-	-	609.757	406.739	0.667052
H200001725	H200001725	ENSG00000108840	NM_001015053;NM_001015053;NM_001015053	-	HDAC5	Histone deacetylase 5 (HD5)(EC 3.5.1.98)(Antigen NY-CO-9) [Source:UniProtKB/Swiss-Prot;Acc:Q9UQL6]	GO:0006412 translation,GO:0016568 chromatin modification,GO:0006422 aspartyl-tRNA aminoacylation	GO:0000166 nucleotide binding,GO:0005524 ATP binding,GO:0004815 aspartate-tRNA ligase activity,GO:0004407 histone deacetylase activity	GO:0005737 cytoplasm,GO:0000118 histone deacetylase complex	69.0231	46.047	0.667125
H300004897	H300004897	ENSG00000120555	-	-	RP11-291L22.2	Septin [Source:UniProtKB/TrEMBL;Acc:Q5W161]	GO:0007049 cell cycle	GO:0005525 GTP binding	-	125.521	83.7656	0.667346
H200000623	H200000623	ENSG00000080608	NM_014878;NM_014878;NM_014878	-	KIAA0020	Pumilio domain-containing protein KIAA0020 (HBV X-transactivated gene 5 protein)(Minor histocompatibility antigen HA-8)(HLA-HA8) [Source:UniProtKB/Swiss-Prot;Acc:Q15397]	-	GO:0005488 binding,GO:0003723 RNA binding,GO:0008083 growth factor activity,GO:0005096 GTPase activator activity	-	143.399	95.7295	0.667572
H300014476	H300014476	ENSG00000128309	NM_001013436	4357	MPST	3-mercaptopyruvate sulfurtransferase (MST)(EC 2.8.1.2) [Source:UniProtKB/Swiss-Prot;Acc:P25325]	GO:0008272 sulfate transport,GO:0009636 response to toxin,GO:0009440 cyanate catabolic process	GO:0016740 transferase activity,GO:0004792 thiosulfate sulfurtransferase activity,GO:0016784 3-mercaptopyruvate sulfurtransferase activity	GO:0005737 cytoplasm,GO:0005739 mitochondrion	30.7452	20.5272	0.667654
CHsGV10000637	CHsGV10000637	-	NM_002982.3	6347	CCL2	C-C motif chemokine 2 Precursor (Small-inducible cytokine A2)(Monocyte chemoattractant protein 1)(Monocyte chemotactic protein 1)(MCP-1)(Monocyte chemotactic and activating factor)(MCAF)(Monocyte secretory protein JE)(HC11) [Source:UniProtKB/Swiss-Prot;Acc:P13500]	GO:0009887 organ morphogenesis,GO:0006959 humoral immune response,GO:0006916 anti-apoptosis,GO:0006874 cellular calcium ion homeostasis,GO:0006954 inflammatory response,GO:0048246 macrophage chemotaxis,GO:0006955 immune response,GO:0001938 positive regulation of endothelial cell proliferation,GO:0002548 monocyte chemotaxis,GO:0007179 transforming growth factor beta receptor signaling pathway,GO:0…	GO:0001664 G-protein-coupled receptor binding,GO:0004672 protein kinase activity,GO:0004871 signal transducer activity,GO:0008009 chemokine activity,GO:0031727 CCR2 chemokine receptor binding,GO:0005515 protein binding,GO:0001664 G-protein-coupled receptor binding,GO:0008201 heparin binding,GO:0031727 CCR2 chemokine receptor binding	GO:0005737 cytoplasm,GO:0005615 extracellular space,GO:0043025 cell soma,GO:0016020 membrane,GO:0005576 extracellular region,GO:0005737 cytoplasm,GO:0043025 cell soma	79.1294	52.8407	0.667776
opHsV0400001424	opHsV0400001424	ENSG00000183530	-	253143	C22orf30	Uncharacterized protein C22orf30 [Source:UniProtKB/Swiss-Prot;Acc:Q5THK1]	-	-	-	45.2776	30.2498	0.668096
opHsV0400005285	opHsV0400005285	ENSG00000173369	NM_000491	713	C1QB	Complement C1q subcomponent subunit B Precursor [Source:UniProtKB/Swiss-Prot;Acc:P02746]	GO:0045087 innate immune response,GO:0006958 complement activation, classical pathway	-	GO:0005576 extracellular region,GO:0005602 complement component C1 complex	75.8153	50.6572	0.668166
AHsV10001048	AHsV10001048	-	NM_001145338.1	9278	ZBTB22	Zinc finger and BTB domain-containing protein 22 (Zinc finger protein 297)(Protein BING1)(Zinc finger and BTB domain-containing protein 22A) [Source:UniProtKB/Swiss-Prot;Acc:O15209]	GO:0006350 transcription,GO:0006355 regulation of transcription, DNA-dependent	GO:0003677 DNA binding,GO:0004886 retinoid-X receptor activity,GO:0005515 protein binding,GO:0008270 zinc ion binding,GO:0030375 thyroid hormone receptor coactivator activity,GO:0042809 vitamin D receptor binding,GO:0042974 retinoic acid receptor binding,	GO:0005622 intracellular,GO:0005634 nucleus	75.523	50.4765	0.668359
H300014920	H300014920	ENSG00000114796	NM_017644	54800	KLHL24	Kelch-like protein 24 (Kainate receptor-interacting protein for GluR6)(KRIP6)(Protein DRE1) [Source:UniProtKB/Swiss-Prot;Acc:Q6TFL4]	-	GO:0005515 protein binding	GO:0005737 cytoplasm,GO:0042995 cell projection,GO:0043204 perikaryon	76.8591	51.3799	0.668495
H300019923	H300019923	ENSG00000108799	NM_001991	2145	EZH1	Enhancer of zeste homolog 1 (ENX-2) [Source:UniProtKB/Swiss-Prot;Acc:Q92800]	GO:0006350 transcription,GO:0006355 regulation of transcription, DNA-dependent,GO:0006281 DNA repair,GO:0009653 anatomical structure morphogenesis	GO:0003677 DNA binding,GO:0005515 protein binding,GO:0008270 zinc ion binding,GO:0004519 endonuclease activity,GO:0003682 chromatin binding	GO:0005634 nucleus,GO:0005622 intracellular	30.809	20.597	0.668539
opHsV0400006202	opHsV0400006202	ENSG00000135919	NM_006216;NM_006216;NM_006216	5270	SERPINE2	Glia-derived nexin Precursor (GDN)(Protease nexin I)(PN-1)(Protease inhibitor 7) [Source:UniProtKB/Swiss-Prot;Acc:P07093]	GO:0007275 multicellular organismal development,GO:0007399 nervous system development,GO:0030154 cell differentiation,GO:0030334 regulation of cell migration,GO:0030162 regulation of proteolysis	GO:0008201 heparin binding,GO:0004867 serine-type endopeptidase inhibitor activity	GO:0005576 extracellular region	29.995	20.0555	0.668629
H300003686	H300003686	ENSG00000198800	-	-	AC092905.10	-	-	-	-	2306.88	1542.66	0.66872
CHsGV10003684	CHsGV10003684	-	NM_001007792.1;NM_002529.3;NM_001012331.1	4914	NTRK1	High affinity nerve growth factor receptor Precursor (EC 2.7.10.1)(Neurotrophic tyrosine kinase receptor type 1)(TRK1-transforming tyrosine kinase protein)(p140-TrkA)(Trk-A) [Source:UniProtKB/Swiss-Prot;Acc:P04629]	GO:0006468 protein amino acid phosphorylation,GO:0007169 transmembrane receptor protein tyrosine kinase signaling pathway	GO:0005515 protein binding,GO:0004672 protein kinase activity,GO:0005524 ATP binding,GO:0004713 protein tyrosine kinase activity,GO:0004674 protein serine/threonine kinase activity,GO:0004714 transmembrane receptor protein tyrosine kinase activity	GO:0016020 membrane	94.7259	63.3521	0.668794
DHsGV10005431	DHsGV10005431	-	-	100294234	LOC100294234	-	-	-	-	37.2309	24.9002	0.668804
opHsV0400009268	opHsV0400009268	ENSG00000217801	-	-	AL390719.47	Putative uncharacterized protein ENSP00000384592 Fragment [Source:UniProtKB/TrEMBL;Acc:B5MD37]	GO:0006470 protein amino acid dephosphorylation,GO:0016311 dephosphorylation	GO:0005515 protein binding,GO:0004725 protein tyrosine phosphatase activity,GO:0016791 phosphatase activity	-	55.8483	37.3545	0.668858
opHsV0400006278	opHsV0400006278	ENSG00000011523	NM_015147	-	CEP68	Centrosomal protein of 68 kDa (Cep68) [Source:UniProtKB/Swiss-Prot;Acc:Q76N32]	-	-	-	29.6117	19.8092	0.668968
H200003237	H200003237	ENSG00000105829	NM_005868;NM_005868	-	BET1	BET1 homolog (hBET1)(Golgi vesicular membrane-trafficking protein p18) [Source:UniProtKB/Swiss-Prot;Acc:O15155]	GO:0006888 ER to Golgi vesicle-mediated transport,GO:0006888 ER to Golgi vesicle-mediated transport	-	GO:0000139 Golgi membrane	134.852	90.22	0.669032
H300006778	H300006778	ENSG00000123268	NM_005171	466	ATF1	Cyclic AMP-dependent transcription factor ATF-1 (Activating transcription factor 1)(TREB36 protein) [Source:UniProtKB/Swiss-Prot;Acc:P18846]	GO:0006350 transcription,GO:0006355 regulation of transcription, DNA-dependent	GO:0003677 DNA binding,GO:0005515 protein binding,GO:0003700 transcription factor activity,GO:0043565 sequence-specific DNA binding,GO:0046983 protein dimerization activity	GO:0005634 nucleus,GO:0005667 transcription factor complex	138.751	92.8316	0.669052
H300020940	H300020940	ENSG00000164403	NM_133456;NM_133456;NM_133456;NM_133456	-	SHROOM1	Protein Shroom1 (Apical protein 2) [Source:UniProtKB/Swiss-Prot;Acc:Q2M3G4]	-	-	-	47.9253	32.0653	0.669068
H200012979	H200012979	ENSG00000107864	NM_014912;NM_014912	-	CPEB3	Cytoplasmic polyadenylation element-binding protein 3 (CPE-binding protein 3)(CPE-BP3)(hCPEB-3) [Source:UniProtKB/Swiss-Prot;Acc:Q8NE35]	GO:0007186 G-protein coupled receptor protein signaling pathway	GO:0003676 nucleic acid binding,GO:0004969 histamine receptor activity	GO:0016021 integral to membrane	31.2131	20.8847	0.669103
opHsV0400000388	opHsV0400000388	ENSG00000185800	NM_004943	-	DMWD	Dystrophia myotonica WD repeat-containing protein (Dystrophia myotonica-containing WD repeat motif protein)(DMR-N9 protein)(Protein 59) [Source:UniProtKB/Swiss-Prot;Acc:Q09019]	-	-	-	116.206	77.7562	0.669126
AHsV10000487	AHsV10000487	-	NM_006633.2	10788	IQGAP2	Ras GTPase-activating-like protein IQGAP2 [Source:UniProtKB/Swiss-Prot;Acc:Q13576]	GO:0006122 mitochondrial electron transport, ubiquinol to cytochrome c,GO:0007165 signal transduction,GO:0007264 small GTPase mediated signal transduction,GO:0051056 regulation of small GTPase mediated signal transduction	GO:0003779 actin binding,GO:0005095 GTPase inhibitor activity,GO:0005096 GTPase activator activity,GO:0005099 Ras GTPase activator activity,GO:0005515 protein binding,GO:0005516 calmodulin binding,GO:0008121 ubiquinol-cytochrome-c reductase activity	GO:0005622 intracellular,GO:0015629 actin cytoskeleton	165.25	110.589	0.669223
CHsGV10001871	CHsGV10001871	-	NM_019034.2	54509	RHOF	Rho-related GTP-binding protein RhoF Precursor (Rho family GTPase Rif)(Rho in filopodia) [Source:UniProtKB/Swiss-Prot;Acc:Q9HBH0]	GO:0007015 actin filament organization,GO:0006886 intracellular protein transport,GO:0007165 signal transduction,GO:0007264 small GTPase mediated signal transduction,GO:0015031 protein transport,GO:0006913 nucleocytoplasmic transport	GO:0005515 protein binding,GO:0003924 GTPase activity,GO:0005525 GTP binding,GO:0000166 nucleotide binding	GO:0005737 cytoplasm,GO:0005886 plasma membrane,GO:0005622 intracellular,GO:0005856 cytoskeleton	52.7316	35.2923	0.669282
H200013577	H200013577	ENSG00000111897	NM_020755	57515	SERINC1	Serine incorporator 1 (Tumor differentially expressed protein 2)(Tumor differentially expressed 1 protein-like) [Source:UniProtKB/Swiss-Prot;Acc:Q9NRX5]	GO:0006629 lipid metabolic process,GO:0008654 phospholipid biosynthetic process,GO:0006665 sphingolipid metabolic process,GO:0006658 phosphatidylserine metabolic process,GO:0051347 positive regulation of transferase activity,GO:0015825 L-serine transport	GO:0005515 protein binding,GO:0015194 L-serine transmembrane transporter activity	GO:0005886 plasma membrane,GO:0016021 integral to membrane,GO:0016020 membrane,GO:0005783 endoplasmic reticulum,GO:0005789 endoplasmic reticulum membrane	418.824	280.341	0.669353
H200016617	H200016617	ENSG00000139192	NM_018009	55080	TAPBPL	Tapasin-related protein Precursor (TAPASIN-R)(Tapasin-like)(TAP-binding protein-related protein)(TAPBP-R)(TAP-binding protein-like) [Source:UniProtKB/Swiss-Prot;Acc:Q9BX59]	GO:0019885 antigen processing and presentation of endogenous peptide antigen via MHC class I	-	GO:0005886 plasma membrane,GO:0016021 integral to membrane,GO:0005792 microsome,GO:0005783 endoplasmic reticulum,GO:0005789 endoplasmic reticulum membrane	83.1919	55.687	0.669379
H300021405	H300021405	ENSG00000175287	NM_001100876;NM_001100876;NM_001100876	254295	PHYHD1	Phytanoyl-CoA dioxygenase domain-containing protein 1 (EC 1.-.-.-) [Source:UniProtKB/Swiss-Prot;Acc:Q5SRE7]	GO:0055114 oxidation reduction	GO:0046872 metal ion binding,GO:0005506 iron ion binding,GO:0016491 oxidoreductase activity,GO:0016702 oxidoreductase activity, acting on single donors with incorporation of molecular oxygen, incorporation of two atoms of oxygen	-	64.5343	43.2018	0.66944
H300021778	H300021778	ENSG00000003402	NM_003879	8837	CFLAR	CASP8 and FADD-like apoptosis regulator Precursor (Cellular FLICE-like inhibitory protein)(c-FLIP)(Caspase-eight-related protein)(Casper)(Caspase-like apoptosis regulatory protein)(CLARP)(MACH-related inducer of toxicity)(MRIT)(Caspase homolog)(CASH)(Inhibitor of FLICE)(I-FLICE)(FADD-like antiapoptotic molecule 1)(FLAME-1)(Usurpin) [Contains CASP8 and FADD-like apoptosis regulator subunit p43;CAS…	GO:0006508 proteolysis,GO:0042981 regulation of apoptosis,GO:0044419 interspecies interaction between organisms,GO:0006915 apoptosis,GO:0043123 positive regulation of I-kappaB kinase/NF-kappaB cascade,GO:0006916 anti-apoptosis,GO:0008624 induction of apoptosis by extracellular signals	GO:0005515 protein binding,GO:0008234 cysteine-type peptidase activity,GO:0004197 cysteine-type endopeptidase activity	-	249.458	166.998	0.669446
AHsV10000676	AHsV10000676	-	NM_006638.2	10799	RPP40	Ribonuclease P protein subunit p40 (RNaseP protein p40)(EC 3.1.26.5)(RNase P subunit 1) [Source:UniProtKB/Swiss-Prot;Acc:O75818]	GO:0008033 tRNA processing	GO:0004526 ribonuclease P activity,GO:0005515 protein binding,GO:0016787 hydrolase activity	GO:0005634 nucleus,GO:0005655 nucleolar ribonuclease P complex	61.9933	41.5048	0.669504
H300011475	H300011475	ENSG00000114416	NM_001013439;NM_001013439;NM_001013439	8087	FXR1	Fragile X mental retardation syndrome-related protein 1 (hFXR1p) [Source:UniProtKB/Swiss-Prot;Acc:P51114]	GO:0007275 multicellular organismal development,GO:0030154 cell differentiation,GO:0006915 apoptosis,GO:0007519 skeletal muscle development	GO:0003723 RNA binding	GO:0005737 cytoplasm,GO:0005730 nucleolus,GO:0005844 polysome	115.905	77.6049	0.669553
opHsV0400006619	opHsV0400006619	ENSG00000196826	NM_152601	163051	ZNF709	Zinc finger protein 709 [Source:UniProtKB/Swiss-Prot;Acc:Q8N972]	GO:0006350 transcription,GO:0006355 regulation of transcription, DNA-dependent	GO:0003677 DNA binding,GO:0008270 zinc ion binding,GO:0046872 metal ion binding,GO:0003676 nucleic acid binding	GO:0005634 nucleus,GO:0005622 intracellular	59.3442	39.738	0.66962
H200006640	H200006640	ENSG00000117054	NM_000016	34	ACADM	Medium-chain specific acyl-CoA dehydrogenase, mitochondrial Precursor (MCAD)(EC 1.3.99.3) [Source:UniProtKB/Swiss-Prot;Acc:P11310]	GO:0008152 metabolic process,GO:0006629 lipid metabolic process,GO:0006631 fatty acid metabolic process,GO:0055114 oxidation reduction,GO:0006635 fatty acid beta-oxidation	GO:0009055 electron carrier activity,GO:0003995 acyl-CoA dehydrogenase activity,GO:0050660 FAD binding,GO:0016627 oxidoreductase activity, acting on the CH-CH group of donors	GO:0005739 mitochondrion,GO:0005759 mitochondrial matrix	401.326	268.762	0.669685
H300021687	H300021687	ENSG00000081237	NM_002838;NM_002838;NM_002838;NM_080922;NM_080921;NM_080921	5788	PTPRC	Leukocyte common antigen Precursor (L-CA)(EC 3.1.3.48)(T200)(CD45 antigen) [Source:UniProtKB/Swiss-Prot;Acc:P08575]	GO:0006470 protein amino acid dephosphorylation,GO:0016311 dephosphorylation	GO:0004725 protein tyrosine phosphatase activity,GO:0016791 phosphatase activity	-	775.119	519.092	0.669693
opHsV0400002341	opHsV0400002341	ENSG00000182923	NM_001042400;NM_001042400;NM_025180;NM_025180	80254	CEP63	Centrosomal protein of 63 kDa (Cep63) [Source:UniProtKB/Swiss-Prot;Acc:Q96MT8]	GO:0007242 intracellular signaling cascade	-	-	190.748	127.769	0.66983
CHsGV10000978	CHsGV10000978	-	NM_030915.3	81606	LBH	Protein LBH (hLBH) [Source:UniProtKB/Swiss-Prot;Acc:Q53QV2]	GO:0007275 multicellular organismal development,GO:0045449 regulation of transcription	-	GO:0005737 cytoplasm,GO:0005634 nucleus	29.672	19.8834	0.670106
H300020218	H300020218	ENSG00000143164	NM_018442;NM_018442;NM_001017977;NM_001017977	-	IQWD1	Nuclear receptor interaction protein (NRIP)(IQ motif and WD repeat-containing protein 1)(Androgen receptor complex-associated protein)(ARCAP) [Source:UniProtKB/Swiss-Prot;Acc:Q58WW2]	-	-	-	72.6786	48.7061	0.670156
H300010819	H300010819	ENSG00000164031	NM_001031723	79982	DNAJB14	DnaJ homolog subfamily B member 14 [Source:UniProtKB/Swiss-Prot;Acc:Q8TBM8]	GO:0006457 protein folding,GO:0032259 methylation	GO:0008168 methyltransferase activity,GO:0003676 nucleic acid binding,GO:0031072 heat shock protein binding,GO:0051082 unfolded protein binding	GO:0016021 integral to membrane,GO:0016020 membrane	45.1333	30.2524	0.670289
H300014307	H300014307	ENSG00000112077	NM_000324	6005	RHAG	Rhesus blood group-associated glycoprotein (Rhesus blood group-associated ammonia channel)(Erythrocyte plasma membrane 50 kDa glycoprotein)(Rh50A)(Erythrocyte membrane glycoprotein Rh50)(CD241 antigen) [Source:UniProtKB/Swiss-Prot;Acc:Q02094]	GO:0006810 transport,GO:0006873 cellular ion homeostasis,GO:0015696 ammonium transport	GO:0030506 ankyrin binding,GO:0008519 ammonium transmembrane transporter activity,GO:0031177 phosphopantetheine binding	GO:0005886 plasma membrane,GO:0016020 membrane,GO:0005887 integral to plasma membrane	300.263	201.377	0.67067
H200001188	H200001188	ENSG00000145675	NM_181504;NM_181524;NM_181504;NM_181504	5295	PIK3R1	Phosphatidylinositol 3-kinase regulatory subunit alpha (PI3-kinase p85 subunit alpha)(PtdIns-3-kinase p85-alpha)(PI3K) [Source:UniProtKB/Swiss-Prot;Acc:P27986]	-	GO:0005515 protein binding,GO:0035014 phosphoinositide 3-kinase regulator activity	GO:0005942 phosphoinositide 3-kinase complex	147.767	99.152	0.671
opHsV0400001528	opHsV0400001528	ENSG00000172963	-	-	AC006548.22	-	-	-	-	45.6665	30.6474	0.671114
H200010382	H200010382	ENSG00000023909	NM_002061	2730	GCLM	Glutamate--cysteine ligase regulatory subunit (Gamma-glutamylcysteine synthetase regulatory subunit)(Gamma-ECS regulatory subunit)(GCS light chain)(Glutamate--cysteine ligase modifier subunit) [Source:UniProtKB/Swiss-Prot;Acc:P48507]	GO:0006750 glutathione biosynthetic process,GO:0055114 oxidation reduction,GO:0006979 response to oxidative stress,GO:0006536 glutamate metabolic process,GO:0042493 response to drug,GO:0043524 negative regulation of neuron apoptosis,GO:0006534 cysteine metabolic process,GO:0050880 regulation of blood vessel size,GO:0051409 response to nitrosative stress,GO:0051900 regulation of mitochondrial depo…	GO:0005515 protein binding,GO:0016491 oxidoreductase activity,GO:0046982 protein heterodimerization activity,GO:0004357 glutamate-cysteine ligase activity,GO:0035226 glutamate-cysteine ligase catalytic subunit binding	GO:0005829 cytosol,GO:0005625 soluble fraction,GO:0017109 glutamate-cysteine ligase complex	244.492	164.113	0.671241
DHsGV10003354	DHsGV10003354	-	-	100292008	-	-	-	-	-	53.9961	36.2554	0.671445
H300003540	H300003540	ENSG00000146453	NM_173516	-	PNLDC1	Poly(A)-specific ribonuclease PARN-like domain-containing protein 1 Precursor [Source:UniProtKB/Swiss-Prot;Acc:Q8NA58]	-	GO:0003676 nucleic acid binding	GO:0005634 nucleus	37.5627	25.223	0.671492
H200003953	H200003953	ENSG00000115596	NM_006522	7475	WNT6	Protein Wnt-6 Precursor [Source:UniProtKB/Swiss-Prot;Acc:Q9Y6F9]	GO:0007275 multicellular organismal development,GO:0007267 cell-cell signaling,GO:0007223 Wnt receptor signaling pathway, calcium modulating pathway	GO:0005515 protein binding,GO:0004871 signal transducer activity,GO:0005201 extracellular matrix structural constituent	GO:0005576 extracellular region,GO:0005578 proteinaceous extracellular matrix	125.966	84.591	0.671541
H300011201	H300011201	ENSG00000080293	NM_002980	6344	SCTR	Secretin receptor Precursor (SCT-R) [Source:UniProtKB/Swiss-Prot;Acc:P47872]	GO:0007186 G-protein coupled receptor protein signaling pathway,GO:0007586 digestion,GO:0007588 excretion	GO:0004930 G-protein coupled receptor activity,GO:0004999 vasoactive intestinal polypeptide receptor activity,GO:0015055 secretin receptor activity	GO:0005886 plasma membrane,GO:0016020 membrane,GO:0005887 integral to plasma membrane	44.9369	30.1834	0.671684
H300017643	H300017643	ENSG00000025039	NM_021244	58528	RRAGD	Ras-related GTP-binding protein D (Rag D)(RagD) [Source:UniProtKB/Swiss-Prot;Acc:Q9NQL2]	GO:0007186 G-protein coupled receptor protein signaling pathway	GO:0005515 protein binding,GO:0000166 nucleotide binding,GO:0005525 GTP binding,GO:0004871 signal transducer activity,GO:0019001 guanyl nucleotide binding	GO:0005634 nucleus,GO:0005737 cytoplasm	119.188	80.057	0.671685
AHsV10000157	AHsV10000157	-	NM_003254.2	7076	TIMP1	Metalloproteinase inhibitor 1 Precursor (Tissue inhibitor of metalloproteinases)(TIMP-1)(Erythroid-potentiating activity)(EPA)(Fibroblast collagenase inhibitor)(Collagenase inhibitor) [Source:UniProtKB/Swiss-Prot;Acc:P01033]	GO:0008284 positive regulation of cell proliferation,GO:0043249 erythrocyte maturation,GO:0051045 negative regulation of membrane protein ectodomain proteolysis	GO:0004857 enzyme inhibitor activity,GO:0005515 protein binding,GO:0008191 metalloendopeptidase inhibitor activity	GO:0005576 extracellular region,GO:0005578 proteinaceous extracellular matrix	2840.78	1908.79	0.671926
AHsV10003460	AHsV10003460	-	NM_005415.3	6574	SLC20A1	Sodium-dependent phosphate transporter 1 (Solute carrier family 20 member 1)(Phosphate transporter 1)(PiT-1)(Gibbon ape leukemia virus receptor 1)(GLVR-1)(Leukemia virus receptor 1 homolog) [Source:UniProtKB/Swiss-Prot;Acc:Q8WUM9]	GO:0006796 phosphate metabolic process,GO:0006810 transport,GO:0006817 phosphate transport,GO:0043123 positive regulation of I-kappaB kinase/NF-kappaB cascade	GO:0004872 receptor activity,GO:0005315 inorganic phosphate transmembrane transporter activity,GO:0005436 sodium:phosphate symporter activity,GO:0015293 symporter activity	GO:0005887 integral to plasma membrane,GO:0016020 membrane	657.915	442.074	0.671932
H300020054	H300020054	ENSG00000002822	NM_003550;NM_003550;NM_001013836	-	MAD1L1	Mitotic spindle assembly checkpoint protein MAD1 (Mitotic arrest deficient-like protein 1)(MAD1-like 1)(Mitotic checkpoint MAD1 protein-homolog)(HsMAD1)(hMAD1)(Tax-binding protein 181) [Source:UniProtKB/Swiss-Prot;Acc:Q9Y6D9]	-	-	GO:0005634 nucleus,GO:0005856 cytoskeleton,GO:0005737 cytoplasm	80.2146	53.9141	0.672124
DHsGV10002309	DHsGV10002309	-	-	100293983	-	-	-	-	-	68.51	46.0557	0.672248
AHsV10001536	AHsV10001536	-	NM_030877.3	56259	CTNNBL1	Beta-catenin-like protein 1 (Nuclear-associated protein)(NAP)(Testis development protein NYD-SP19) [Source:UniProtKB/Swiss-Prot;Acc:Q8WYA6]	GO:0006915 apoptosis	GO:0005488 binding	GO:0005634 nucleus	450.551	302.951	0.672402
H200001179	H200001179	ENSG00000166333	-	3611	ILK	Integrin-linked protein kinase (EC 2.7.11.1)(ILK-1)(ILK-2)(59 kDa serine/threonine-protein kinase)(p59ILK) [Source:UniProtKB/Swiss-Prot;Acc:Q13418]	GO:0006468 protein amino acid phosphorylation,GO:0009966 regulation of signal transduction,GO:0007160 cell-matrix adhesion,GO:0008284 positive regulation of cell proliferation,GO:0007229 integrin-mediated signaling pathway,GO:0045197 establishment or maintenance of epithelial cell apical/basal polarity,GO:0001658 ureteric bud branching	GO:0016740 transferase activity,GO:0005515 protein binding,GO:0000166 nucleotide binding,GO:0005524 ATP binding,GO:0004674 protein serine/threonine kinase activity,GO:0004713 protein tyrosine kinase activity,GO:0004672 protein kinase activity	GO:0005886 plasma membrane,GO:0005737 cytoplasm,GO:0030054 cell junction,GO:0005925 focal adhesion	196.056	131.895	0.672742
DHsGV10005351	DHsGV10005351	-	-	100290355	-	-	-	-	-	41.3686	27.8311	0.672759
H200001525	H200001525	ENSG00000180354	NM_152793	222166	C7orf41	UPF0452 protein C7orf41 (Protein Ells1) [Source:UniProtKB/Swiss-Prot;Acc:Q8N3F0]	-	-	-	150.32	101.182	0.673111
H300021202	H300021202	ENSG00000169118	NM_022048	53944	CSNK1G1	Casein kinase I isoform gamma-1 (CKI-gamma 1)(EC 2.7.11.1) [Source:UniProtKB/Swiss-Prot;Acc:Q9HCP0]	GO:0006468 protein amino acid phosphorylation,GO:0016055 Wnt receptor signaling pathway	GO:0016740 transferase activity,GO:0000166 nucleotide binding,GO:0005524 ATP binding,GO:0004674 protein serine/threonine kinase activity,GO:0004713 protein tyrosine kinase activity,GO:0004672 protein kinase activity	GO:0005737 cytoplasm	61.4155	41.3414	0.673142
CHsGV10001741	CHsGV10001741	-	NM_024010.2;NM_002454.2	4552	MTRR	Methionine synthase reductase, mitochondrial Precursor (MSR)(EC 1.16.1.8) [Source:UniProtKB/Swiss-Prot;Acc:Q9UBK8]	GO:0055114 oxidation reduction,GO:0008652 cellular amino acid biosynthetic process,GO:0009086 methionine biosynthetic process	GO:0050661 NADP or NADPH binding,GO:0050660 FAD binding,GO:0016491 oxidoreductase activity,GO:0005506 iron ion binding,GO:0009055 electron carrier activity,GO:0010181 FMN binding,GO:0030586 [methionine synthase] reductase activity	GO:0005737 cytoplasm,GO:0005829 cytosol,GO:0005739 mitochondrion	54.1284	36.4388	0.673191
H200008441	H200008441	ENSG00000149781	NM_178443;NM_178443	83706	FERMT3	Fermitin family homolog 3 (Unc-112-related protein 2)(Kindlin-3)(MIG2-like protein) [Source:UniProtKB/Swiss-Prot;Acc:Q86UX7]	GO:0007155 cell adhesion	GO:0005515 protein binding	GO:0005886 plasma membrane,GO:0005856 cytoskeleton,GO:0005737 cytoplasm,GO:0002102 podosome	272.059	183.2	0.673383
H200001201	H200001201	ENSG00000169093	NM_004192	-	ASMTL	N-acetylserotonin O-methyltransferase-like protein (ASMTL) [Source:UniProtKB/Swiss-Prot;Acc:O95671]	-	GO:0016740 transferase activity,GO:0008171 O-methyltransferase activity	GO:0005737 cytoplasm	96.0941	64.709	0.673393
CHsGV10002224	CHsGV10002224	-	NM_022437.2	64241	ABCG8	ATP-binding cassette sub-family G member 8 (Sterolin-2) [Source:UniProtKB/Swiss-Prot;Acc:Q9H221]	GO:0033344 cholesterol efflux,GO:0042632 cholesterol homeostasis,GO:0015914 phospholipid transport,GO:0045796 negative regulation of intestinal cholesterol absorption,GO:0007588 excretion,GO:0010949 negative regulation of intestinal phytosterol absorption,GO:0006810 transport,GO:0015918 sterol transport,GO:0015914 phospholipid transport,GO:0042632 cholesterol homeostasis,GO:0007588 excretion,GO:0…	GO:0017127 cholesterol transporter activity,GO:0046982 protein heterodimerization activity,GO:0005524 ATP binding,GO:0016887 ATPase activity,GO:0017111 nucleoside-triphosphatase activity,GO:0000166 nucleotide binding,GO:0017127 cholesterol transporter activity	GO:0016021 integral to membrane,GO:0016020 membrane,GO:0016324 apical plasma membrane,GO:0016324 apical plasma membrane	33.1543	22.3264	0.673408
opHsV0400002438	opHsV0400002438	ENSG00000215811	-	-	AL139288.15	Uncharacterized protein ENSP00000383732 [Source:UniProtKB/TrEMBL;Acc:A8MVZ5]	-	-	-	32.4794	21.8729	0.673441
opHsV0400000945	opHsV0400000945	ENSG00000081177	NM_018199	55218	EXDL2	Exonuclease 3'-5' domain-like-containing protein 2 [Source:UniProtKB/Swiss-Prot;Acc:Q9NVH0]	GO:0006139 nucleobase, nucleoside, nucleotide and nucleic acid metabolic process	GO:0003676 nucleic acid binding,GO:0008408 3'-5' exonuclease activity	GO:0005622 intracellular	34.848	23.4717	0.673546
H300008057	H300008057	ENSG00000179695	NM_054105	341416	OR6C2	Olfactory receptor 6C2 (HSA3) [Source:UniProtKB/Swiss-Prot;Acc:Q9NZP2]	GO:0007165 signal transduction,GO:0007186 G-protein coupled receptor protein signaling pathway,GO:0050896 response to stimulus,GO:0007608 sensory perception of smell	GO:0004872 receptor activity,GO:0004984 olfactory receptor activity	GO:0005886 plasma membrane,GO:0016021 integral to membrane	36.3998	24.5302	0.673912
H200000867	H200000867	ENSG00000162419	NM_006582;NM_024482;NM_024482	10691	GMEB1	Glucocorticoid modulatory element-binding protein 1 (GMEB-1)(Parvovirus initiation factor p96)(PIF p96)(DNA-binding protein p96PIF) [Source:UniProtKB/Swiss-Prot;Acc:Q9Y692]	-	GO:0003677 DNA binding,GO:0005488 binding	GO:0005634 nucleus	69.4593	46.8168	0.674017
opHsV0400006846	opHsV0400006846	ENSG00000185453	-	374920	C19orf68	Uncharacterized protein C19orf68 [Source:UniProtKB/Swiss-Prot;Acc:Q86XI8]	-	-	-	89.0111	59.9977	0.674048
opHsV0400006782	opHsV0400006782	ENSG00000105835	NM_005746	10135	PBEF1	Nicotinamide phosphoribosyltransferase (NAmPRTase)(Nampt)(EC 2.4.2.12)(Pre-B-cell colony-enhancing factor 1)(Pre-B cell-enhancing factor)(Visfatin) [Source:UniProtKB/Swiss-Prot;Acc:P43490]	GO:0007165 signal transduction,GO:0007267 cell-cell signaling,GO:0008284 positive regulation of cell proliferation,GO:0009435 NAD biosynthetic process	GO:0016757 transferase activity, transferring glycosyl groups,GO:0005125 cytokine activity,GO:0047280 nicotinamide phosphoribosyltransferase activity	GO:0005737 cytoplasm,GO:0005829 cytosol	381.191	256.995	0.67419
CHsGV10003390	CHsGV10003390	-	NM_024003.2;NM_001143963.1;NM_000425.3	3897	L1CAM	Neural cell adhesion molecule L1 Precursor (N-CAM L1)(CD171 antigen) [Source:UniProtKB/Swiss-Prot;Acc:P32004]	GO:0007275 multicellular organismal development,GO:0008219 cell death,GO:0030154 cell differentiation,GO:0006468 protein amino acid phosphorylation,GO:0007399 nervous system development,GO:0007155 cell adhesion,GO:0007411 axon guidance,GO:0007156 homophilic cell adhesion,GO:0007157 heterophilic cell adhesion,GO:0007166 cell surface receptor linked signal transduction,GO:0031175 neuron projection …	GO:0005515 protein binding,GO:0005524 ATP binding,GO:0005021 vascular endothelial growth factor receptor activity,GO:0042802 identical protein binding,GO:0005515 protein binding,GO:0005178 integrin binding,GO:0033691 sialic acid binding	GO:0016021 integral to membrane,GO:0005886 plasma membrane,GO:0009986 cell surface,GO:0005624 membrane fraction,GO:0042734 presynaptic membrane,GO:0009897 external side of plasma membrane,GO:0043195 terminal button	63.3662	42.7357	0.674424
H200010778	H200010778	ENSG00000163481	NM_022453	64320	RNF25	E3 ubiquitin-protein ligase RNF25 (EC 6.3.2.-)(RING finger protein 25) [Source:UniProtKB/Swiss-Prot;Acc:Q96BH1]	GO:0006511 ubiquitin-dependent protein catabolic process	GO:0005515 protein binding,GO:0008270 zinc ion binding,GO:0046872 metal ion binding,GO:0016874 ligase activity	-	53.9145	36.3654	0.674501
AHsV10002028	AHsV10002028	-	NM_012145.2	1841	DTYMK	Thymidylate kinase (EC 2.7.4.9)(dTMP kinase) [Source:UniProtKB/Swiss-Prot;Acc:P23919]	GO:0006233 dTDP biosynthetic process,GO:0007049 cell cycle,GO:0008283 cell proliferation,GO:0009165 nucleotide biosynthetic process	GO:0000166 nucleotide binding,GO:0004798 thymidylate kinase activity,GO:0005524 ATP binding,GO:0016301 kinase activity,GO:0016740 transferase activity,GO:0019206 nucleoside kinase activity	GO:0005829 cytosol	486.616	328.258	0.674573
H300018135	H300018135	ENSG00000162032	NM_080861	90864	SPSB3	SPRY domain-containing SOCS box protein 3 (SSB-3) [Source:UniProtKB/Swiss-Prot;Acc:Q6PJ21]	GO:0007242 intracellular signaling cascade	-	-	161.503	108.956	0.674641
H200018200	H200018200	ENSG00000163798	NM_018158	22950	SLC4A1AP	Kanadaptin (Kidney anion exchanger adapter protein)(Solute carrier family 4 anion exchanger member 1 adapter protein)(Human lung cancer oncogene 3 protein)(HLC-3) [Source:UniProtKB/Swiss-Prot;Acc:Q9BWU0]	-	GO:0005515 protein binding,GO:0003725 double-stranded RNA binding	GO:0005634 nucleus,GO:0005622 intracellular,GO:0005737 cytoplasm	91.752	61.9029	0.674677
H200003244	H200003244	ENSG00000140859	NM_005550	3801	KIFC3	Kinesin-like protein KIFC3 [Source:UniProtKB/Swiss-Prot;Acc:Q9BVG8]	GO:0007018 microtubule-based movement,GO:0007601 visual perception,GO:0007030 Golgi organization	GO:0003777 microtubule motor activity,GO:0000166 nucleotide binding,GO:0005524 ATP binding	GO:0005871 kinesin complex,GO:0005874 microtubule,GO:0005794 Golgi apparatus,GO:0005875 microtubule associated complex	86.3853	58.2881	0.674746
AHsV10001004	AHsV10001004	-	NM_001145412.1	4780	NFE2L2	Nuclear factor erythroid 2-related factor 2 (NF-E2-related factor 2)(NFE2-related factor 2)(Nuclear factor, erythroid derived 2, like 2)(HEBP1) [Source:UniProtKB/Swiss-Prot;Acc:Q16236]	GO:0006355 regulation of transcription, DNA-dependent,GO:0045449 regulation of transcription	GO:0003677 DNA binding,GO:0003700 transcription factor activity,GO:0004867 serine-type endopeptidase inhibitor activity,GO:0043565 sequence-specific DNA binding,GO:0046983 protein dimerization activity	GO:0005634 nucleus	333.49	225.045	0.674817
H300019579	H300019579	ENSG00000128487	NM_152904;NM_001033553;NM_001033555;NM_001033555;NM_001033555	92521	CYTSB	Sperm antigen with calponin homology and coiled-coil domains 1 (Nuclear structure protein 5)(NSP5)(Sperm antigen HCMOGT-1) [Source:UniProtKB/Swiss-Prot;Acc:Q5M775]	-	-	-	38.5553	26.0193	0.674856
DHsGV10003289	DHsGV10003289	-	-	100133655	-	-	-	-	-	110.772	74.7638	0.674934
H200003370	H200003370	ENSG00000136144	NM_018191	55213	RCBTB1	RCC1 and BTB domain-containing protein 1 (Regulator of chromosome condensation and BTB domain-containing protein 1)(Chronic lymphocytic leukemia deletion region gene 7 protein)(CLL deletion region gene 7 protein) [Source:UniProtKB/Swiss-Prot;Acc:Q8NDN9]	GO:0006350 transcription,GO:0006355 regulation of transcription, DNA-dependent,GO:0016568 chromatin modification,GO:0007049 cell cycle	GO:0005515 protein binding	GO:0005634 nucleus,GO:0005737 cytoplasm	191.463	129.226	0.674937
H200002912	H200002912	ENSG00000020922	NM_005590;NM_005590;NM_005590	4361	MRE11A	Double-strand break repair protein MRE11A (MRE11 meiotic recombination 11 homolog A)(MRE11 homolog 1) [Source:UniProtKB/Swiss-Prot;Acc:P49959]	GO:0006302 double-strand break repair,GO:0006259 DNA metabolic process	GO:0016787 hydrolase activity,GO:0030145 manganese ion binding,GO:0004519 endonuclease activity,GO:0004527 exonuclease activity	GO:0005634 nucleus	96.9592	65.4451	0.674976
H200019327	H200019327	ENSG00000144895	-	-	EIF2A	Eukaryotic translation initiation factor 2A (eIF-2A)(65 kDa eukaryotic translation initiation factor 2A) [Source:UniProtKB/Swiss-Prot;Acc:Q9BY44]	-	-	-	325.237	219.622	0.675268
H300015559	H300015559	ENSG00000143224	NM_000309	5498	PPOX	Protoporphyrinogen oxidase (PPO)(EC 1.3.3.4) [Source:UniProtKB/Swiss-Prot;Acc:P50336]	GO:0055114 oxidation reduction,GO:0006779 porphyrin biosynthetic process,GO:0006783 heme biosynthetic process	GO:0016491 oxidoreductase activity,GO:0009055 electron carrier activity,GO:0050660 FAD binding,GO:0004729 protoporphyrinogen oxidase activity	GO:0016020 membrane,GO:0005739 mitochondrion,GO:0005758 mitochondrial intermembrane space,GO:0031304 intrinsic to mitochondrial inner membrane	59.4222	40.1268	0.675284
CHsGV10002603	CHsGV10002603	-	NM_015562.1	26043	UBXN7	UBX domain-containing protein 7 [Source:UniProtKB/Swiss-Prot;Acc:O94888]	-	GO:0005515 protein binding	-	49.3887	33.3562	0.675381
H300021217	H300021217	ENSG00000064607	NM_014884;NM_014884;NM_014884	10147	SFRS14	Putative splicing factor, arginine/serine-rich 14 (Arginine/serine-rich-splicing factor 14) [Source:UniProtKB/Swiss-Prot;Acc:Q8IX01]	GO:0006397 mRNA processing,GO:0008380 RNA splicing,GO:0006396 RNA processing	GO:0003676 nucleic acid binding,GO:0003723 RNA binding	GO:0005634 nucleus,GO:0005622 intracellular	129.323	87.3427	0.675383
H300019081	H300019081	ENSG00000125089	NM_018986;NM_018986	54436	SH3TC1	SH3 domain and tetratricopeptide repeats-containing protein 1 [Source:UniProtKB/Swiss-Prot;Acc:Q8TE82]	GO:0008150 biological_process	GO:0005488 binding	GO:0005575 cellular_component	32.1506	21.7148	0.67541
H200019478	H200019478	ENSG00000163286	NM_031313	251	ALPPL2	Alkaline phosphatase, placental-like Precursor (EC 3.1.3.1)(Alkaline phosphatase Nagao isozyme)(Germ cell alkaline phosphatase)(GCAP)(PLAP-like)(ALP-1) [Source:UniProtKB/Swiss-Prot;Acc:P10696]	GO:0008152 metabolic process,GO:0016310 phosphorylation	GO:0000287 magnesium ion binding,GO:0016787 hydrolase activity,GO:0008270 zinc ion binding,GO:0003824 catalytic activity,GO:0016791 phosphatase activity,GO:0004035 alkaline phosphatase activity	GO:0005886 plasma membrane,GO:0031225 anchored to membrane	55.1036	37.24	0.675818
H200016932	H200016932	ENSG00000107447	NM_004088	1791	DNTT	DNA nucleotidylexotransferase (EC 2.7.7.31)(Terminal addition enzyme)(Terminal deoxynucleotidyltransferase)(Terminal transferase) [Source:UniProtKB/Swiss-Prot;Acc:P04053]	GO:0006260 DNA replication,GO:0006281 DNA repair,GO:0006304 DNA modification	GO:0003677 DNA binding,GO:0016740 transferase activity,GO:0000287 magnesium ion binding,GO:0003824 catalytic activity,GO:0016779 nucleotidyltransferase activity,GO:0003887 DNA-directed DNA polymerase activity,GO:0003912 DNA nucleotidylexotransferase activity	GO:0005634 nucleus,GO:0005622 intracellular	49.6538	33.5614	0.67591
DHsGV10003658	DHsGV10003658	-	-	400682	-	-	-	-	-	535.603	362.069	0.676002
H200010979	H200010979	ENSG00000163877	NM_024700	79753	SNIP1	Smad nuclear-interacting protein 1 [Source:UniProtKB/Swiss-Prot;Acc:Q8TAD8]	GO:0006355 regulation of transcription, DNA-dependent,GO:0007249 I-kappaB kinase/NF-kappaB cascade	GO:0005515 protein binding	GO:0005634 nucleus	75.9763	51.3671	0.676093
H300013266	H300013266	ENSG00000105323	NM_144732;NM_144732	11100	HNRNPUL1	Heterogeneous nuclear ribonucleoprotein U-like protein 1 (Adenovirus early region 1B-associated protein 5)(E1B-55 kDa-associated protein 5)(E1B-AP5) [Source:UniProtKB/Swiss-Prot;Acc:Q9BUJ2]	GO:0006350 transcription,GO:0006355 regulation of transcription, DNA-dependent,GO:0000398 nuclear mRNA splicing, via spliceosome,GO:0009615 response to virus,GO:0006396 RNA processing	GO:0005515 protein binding,GO:0003676 nucleic acid binding,GO:0003723 RNA binding	GO:0005634 nucleus,GO:0030530 heterogeneous nuclear ribonucleoprotein complex	87.9433	59.4657	0.676183
DHsGV10004171	DHsGV10004171	-	-	644334	-	-	-	-	-	178.856	120.952	0.676254
CHsGV10001580	CHsGV10001580	-	NM_006925.3;NM_001039465.1	6430	SFRS5	Splicing factor, arginine/serine-rich 5 (Pre-mRNA-splicing factor SRP40)(Delayed-early protein HRS) [Source:UniProtKB/Swiss-Prot;Acc:Q13243]	GO:0008380 RNA splicing,GO:0006376 mRNA splice site selection,GO:0051726 regulation of cell cycle	GO:0005515 protein binding,GO:0003723 RNA binding,GO:0000166 nucleotide binding,GO:0050733 RS domain binding,GO:0003676 nucleic acid binding,GO:0050733 RS domain binding	GO:0005634 nucleus	2073.9	1402.68	0.67635
DHsGV10001739	DHsGV10001739	-	-	100293142	IGLV3-27	V2-19 protein Fragment [Source:UniProtKB/TrEMBL;Acc:Q5NV91]	-	-	-	36.0624	24.3962	0.6765
H300002231	H300002231	ENSG00000139289	NM_007350	22822	PHLDA1	Pleckstrin homology-like domain family A member 1 (T-cell death-associated gene 51 protein)(Apoptosis-associated nuclear protein)(Proline- and histidine-rich protein)(Proline- and glutamine-rich protein)(PQ-rich protein) [Source:UniProtKB/Swiss-Prot;Acc:Q8WV24]	GO:0006915 apoptosis,GO:0045210 FasL biosynthetic process	GO:0005515 protein binding	GO:0016020 membrane,GO:0005634 nucleus,GO:0005737 cytoplasm,GO:0031410 cytoplasmic vesicle,GO:0030659 cytoplasmic vesicle membrane	29.5712	20.0071	0.676573
H200002223	H200002223	ENSG00000198431	-	7296	TXNRD1	Thioredoxin reductase 1, cytoplasmic (TR)(EC 1.8.1.9)(Thioredoxin reductase TR1)(KM-102-derived reductase-like factor)(Gene associated with retinoid-IFN-induced mortality 12 protein)(GRIM-12) [Source:UniProtKB/Swiss-Prot;Acc:Q16881]	GO:0045454 cell redox homeostasis,GO:0006979 response to oxidative stress,GO:0042744 hydrogen peroxide catabolic process	GO:0016491 oxidoreductase activity,GO:0050660 FAD binding,GO:0016654 oxidoreductase activity, acting on NADH or NADPH, disulfide as acceptor,GO:0050661 NADP binding,GO:0004791 thioredoxin-disulfide reductase activity	GO:0005737 cytoplasm,GO:0005829 cytosol	850.46	575.411	0.676588
AHsV10001471	AHsV10001471	-	NM_013275.4	29123	ANKRD11	Ankyrin repeat domain-containing protein 11 (Ankyrin repeat-containing cofactor 1) [Source:UniProtKB/Swiss-Prot;Acc:Q6UB99]	-	-	GO:0005634 nucleus	132.26	89.527	0.6769
H200007693	H200007693	ENSG00000035928	NM_002913;NM_002913	-	RFC1	Replication factor C subunit 1 (Activator 1 subunit 1)(Replication factor C large subunit)(RF-C 140 kDa subunit)(Activator 1 140 kDa subunit)(A1 140 kDa subunit)(Activator 1 large subunit)(DNA-binding protein PO-GA) [Source:UniProtKB/Swiss-Prot;Acc:P35251]	GO:0006350 transcription,GO:0006355 regulation of transcription, DNA-dependent,GO:0006260 DNA replication,GO:0006261 DNA-dependent DNA replication,GO:0007004 telomere maintenance via telomerase,GO:0006297 nucleotide-excision repair, DNA gap filling	GO:0003677 DNA binding,GO:0005515 protein binding,GO:0008270 zinc ion binding,GO:0000166 nucleotide binding,GO:0005524 ATP binding,GO:0046872 metal ion binding,GO:0017111 nucleoside-triphosphatase activity,GO:0008047 enzyme activator activity,GO:0003689 DNA clamp loader activity	GO:0005634 nucleus,GO:0005622 intracellular,GO:0005654 nucleoplasm,GO:0005663 DNA replication factor C complex	179.418	121.46	0.676966
opHsV0400005109	opHsV0400005109	ENSG00000164603	NM_152556	-	C7orf60	UPF0532 protein C7orf60 [Source:UniProtKB/Swiss-Prot;Acc:Q1RMZ1]	GO:0006334 nucleosome assembly	GO:0003677 DNA binding	GO:0005634 nucleus,GO:0000786 nucleosome	40.3904	27.3488	0.677112
H200009893	H200009893	ENSG00000183134	NM_004778	11251	GPR44	Putative G-protein coupled receptor 44 (Chemoattractant receptor-homologous molecule expressed on Th2 cells)(CD294 antigen) [Source:UniProtKB/Swiss-Prot;Acc:Q9Y5Y4]	GO:0007165 signal transduction,GO:0007186 G-protein coupled receptor protein signaling pathway,GO:0006955 immune response,GO:0006935 chemotaxis,GO:0019722 calcium-mediated signaling,GO:0007193 G-protein signaling, adenylate cyclase inhibiting pathway,GO:0045745 positive regulation of G-protein coupled receptor protein signaling pathway	GO:0004872 receptor activity,GO:0004930 G-protein coupled receptor activity,GO:0045028 purinergic nucleotide receptor activity, G-protein coupled,GO:0004982 N-formyl peptide receptor activity,GO:0004944 C5a anaphylatoxin receptor activity,GO:0001785 prostaglandin J receptor activity,GO:0004956 prostaglandin D receptor activity,GO:0004958 prostaglandin F receptor activity,GO:0004942 anaphylatoxin …	GO:0005886 plasma membrane,GO:0016021 integral to membrane,GO:0005887 integral to plasma membrane	182.716	123.729	0.677165
CHsGV10000949	CHsGV10000949	-	NM_014069.2	170680	PSORS1C2	SPR1 protein [Source:RefSeq peptide;Acc:NP_054788]	-	-	-	57.484	38.9288	0.677211
opHsV0400000397	opHsV0400000397	ENSG00000143742	-	6726	SRP9	Signal recognition particle 9 kDa protein (SRP9) [Source:UniProtKB/Swiss-Prot;Acc:P49458]	GO:0006614 SRP-dependent cotranslational protein targeting to membrane,GO:0045900 negative regulation of translational elongation	GO:0005515 protein binding,GO:0008312 7S RNA binding	GO:0048500 signal recognition particle	135.035	91.4569	0.677282
H300003740	H300003740	ENSG00000203843	-	-	C1orf152	Chromosome 1-amplified sequence 3 (COAS-3) [Source:UniProtKB/Swiss-Prot;Acc:Q8TDN8]	-	-	-	39.0402	26.4454	0.677389
H300002229	H300002229	ENSG00000106991	NM_000118	2022	ENG	Endoglin Precursor (CD105 antigen) [Source:UniProtKB/Swiss-Prot;Acc:P17813]	-	-	-	78.7434	53.3414	0.677408
opHsV0400007916	opHsV0400007916	ENSG00000187185	-	-	AC092118.3	Putative uncharacterized protein [Source:UniProtKB/TrEMBL;Acc:Q86VG7]	-	-	-	52.345	35.462	0.677467
H300000386	H300000386	ENSG00000204366	NM_181842	221527	ZBTB12	Zinc finger and BTB domain-containing protein 12 (Protein G10) [Source:UniProtKB/Swiss-Prot;Acc:Q9Y330]	GO:0006350 transcription,GO:0006355 regulation of transcription, DNA-dependent	GO:0003677 DNA binding,GO:0005515 protein binding,GO:0008270 zinc ion binding,GO:0046872 metal ion binding,GO:0003676 nucleic acid binding	GO:0005634 nucleus,GO:0005622 intracellular	56.4681	38.2599	0.677548
DHsGV10000564	DHsGV10000564	-	-	100287464	LOC100287464	-	-	-	-	32.9005	22.2958	0.677674
opHsV0400004821	opHsV0400004821	ENSG00000107897	NM_001042473;NM_145698	-	ACBD5	Acyl-CoA-binding domain-containing protein 5 [Source:UniProtKB/Swiss-Prot;Acc:Q5T8D3]	-	GO:0000062 acyl-CoA binding	-	53.0442	35.9679	0.678075
CHsGV10003931	CHsGV10003931	-	NM_025147.3	80219	COQ10B	Protein COQ10 B, mitochondrial Precursor [Source:UniProtKB/Swiss-Prot;Acc:Q9H8M1]	-	-	GO:0005739 mitochondrion	167.543	113.613	0.678111
AHsV10000368	AHsV10000368	-	NM_019009.2	54472	TOLLIP	Toll-interacting protein [Source:UniProtKB/Swiss-Prot;Acc:Q9H0E2]	GO:0006954 inflammatory response,GO:0006955 immune response,GO:0007242 intracellular signaling cascade,GO:0007267 cell-cell signaling,GO:0016310 phosphorylation,GO:0045321 leukocyte activation	GO:0004871 signal transducer activity,GO:0005121 Toll binding,GO:0005515 protein binding	GO:0005737 cytoplasm,GO:0045092 interleukin-18 receptor complex,GO:0045323 interleukin-1 receptor complex	29.8108	20.2236	0.678399
opHsV0400004743	opHsV0400004743	ENSG00000127993	NM_032120	84060	C7orf64	Uncharacterized protein C7orf64 [Source:UniProtKB/Swiss-Prot;Acc:Q5RL73]	-	-	-	143.618	97.4316	0.678407
AHsV10002821	AHsV10002821	-	NM_022748.10	64759	TNS3	Tensin-3 (Tumor endothelial marker 6)(Tensin-like SH2 domain-containing protein 1) [Source:UniProtKB/Swiss-Prot;Acc:Q68CZ2]	GO:0008284 positive regulation of cell proliferation,GO:0016311 dephosphorylation,GO:0016477 cell migration,GO:0048286 alveolus development	GO:0005515 protein binding,GO:0016791 phosphatase activity	GO:0005634 nucleus,GO:0005737 cytoplasm,GO:0005886 plasma membrane,GO:0005925 focal adhesion,GO:0030054 cell junction	29.1181	19.7602	0.678621
opHsV0400006261	opHsV0400006261	ENSG00000167384	NM_013256	7733	ZNF180	Zinc finger protein 180 (HHZ168) [Source:UniProtKB/Swiss-Prot;Acc:Q9UJW8]	GO:0006350 transcription,GO:0006355 regulation of transcription, DNA-dependent	GO:0003677 DNA binding,GO:0008270 zinc ion binding,GO:0046872 metal ion binding,GO:0003676 nucleic acid binding	GO:0005634 nucleus,GO:0005622 intracellular	39.2189	26.6166	0.678667
DHsGV10004752	DHsGV10004752	-	-	100129500	LOC100129500	-	-	-	-	62.7225	42.5872	0.678978
H300005089	H300005089	ENSG00000174015	NM_152719	-	SPERT	Spermatid-associated protein (Protein chibby homolog 2) [Source:UniProtKB/Swiss-Prot;Acc:Q8NA61]	-	-	-	31.3456	21.2855	0.679057
H300005416	H300005416	ENSG00000198725	-	-	AL450063.14	-	-	-	-	680.1	461.911	0.679181
H200004291	H200004291	ENSG00000174282	NM_020899	57659	ZBTB4	Zinc finger and BTB domain-containing protein 4 (KAISO-like zinc finger protein 1)(KAISO-L1) [Source:UniProtKB/Swiss-Prot;Acc:Q9P1Z0]	GO:0006350 transcription,GO:0006355 regulation of transcription, DNA-dependent	GO:0003677 DNA binding,GO:0005515 protein binding,GO:0008270 zinc ion binding,GO:0046872 metal ion binding	GO:0005634 nucleus,GO:0005622 intracellular	42.0746	28.5783	0.679229
H200014023	H200014023	ENSG00000125895	NM_018354	55321	C20orf46	Transmembrane protein C20orf46 [Source:UniProtKB/Swiss-Prot;Acc:Q9NUR3]	-	GO:0005515 protein binding	GO:0016021 integral to membrane,GO:0016020 membrane	47.8996	32.5355	0.679242
H300018608	H300018608	ENSG00000096070	NM_015695	-	BRPF3	Bromodomain and PHD finger-containing protein 3 [Source:UniProtKB/Swiss-Prot;Acc:Q9ULD4]	GO:0007242 intracellular signaling cascade	GO:0005515 protein binding,GO:0008270 zinc ion binding,GO:0046872 metal ion binding	-	48.9	33.2174	0.679292
H200002122	H200002122	ENSG00000151948	NM_144669	144423	GLT1D1	glycosyltransferase 1 domain containing 1 [Source:RefSeq peptide;Acc:NP_653270]	GO:0009058 biosynthetic process	-	-	28.7606	19.5512	0.679792
H300006768	H300006768	ENSG00000212789	-	-	FAM10A5	Protein FAM10A5 [Source:UniProtKB/Swiss-Prot;Acc:Q8NFI4]	-	GO:0005488 binding	GO:0005737 cytoplasm	445.999	303.193	0.679807
AHsV10001974	AHsV10001974	-	NM_174916.2	197131	UBR1	E3 ubiquitin-protein ligase UBR1 (EC 6.3.2.-)(N-recognin-1)(Ubiquitin-protein ligase E3-alpha-1)(Ubiquitin-protein ligase E3-alpha-I) [Source:UniProtKB/Swiss-Prot;Acc:Q8IWV7]	GO:0006412 translation,GO:0006511 ubiquitin-dependent protein catabolic process,GO:0030163 protein catabolic process	GO:0003735 structural constituent of ribosome,GO:0004842 ubiquitin-protein ligase activity,GO:0005515 protein binding,GO:0008270 zinc ion binding,GO:0016874 ligase activity,GO:0046872 metal ion binding	GO:0000151 ubiquitin ligase complex,GO:0000502 proteasome complex,GO:0005622 intracellular,GO:0005737 cytoplasm,GO:0005840 ribosome	47.4123	32.2361	0.679909
H300004375	H300004375	ENSG00000171561	NM_001005285	341152	OR2AT4	Olfactory receptor 2AT4 (Olfactory receptor OR11-265) [Source:UniProtKB/Swiss-Prot;Acc:A6NND4]	GO:0007165 signal transduction,GO:0007186 G-protein coupled receptor protein signaling pathway,GO:0050896 response to stimulus,GO:0007608 sensory perception of smell	GO:0004872 receptor activity,GO:0004984 olfactory receptor activity	GO:0005886 plasma membrane,GO:0016021 integral to membrane	43.3644	29.4852	0.67994
H300021260	H300021260	ENSG00000170927	NM_170724;NM_170724	-	PKHD1	Fibrocystin Precursor (Polycystic kidney and hepatic disease 1 protein)(Polyductin)(Tigmin) [Source:UniProtKB/Swiss-Prot;Acc:Q8TCZ9]	-	-	-	138.042	93.8788	0.680074
H200006636	H200006636	ENSG00000141424	NM_012319	25800	SLC39A6	Zinc transporter ZIP6 Precursor (Zrt- and Irt-like protein 6)(ZIP-6)(Solute carrier family 39 member 6)(Estrogen-regulated protein LIV-1) [Source:UniProtKB/Swiss-Prot;Acc:Q13433]	GO:0006811 ion transport,GO:0006829 zinc ion transport,GO:0030001 metal ion transport	GO:0008270 zinc ion binding,GO:0046873 metal ion transmembrane transporter activity	GO:0005886 plasma membrane,GO:0016021 integral to membrane,GO:0016020 membrane,GO:0005783 endoplasmic reticulum	95.741	65.1178	0.680145
H200006880	H200006880	ENSG00000110492	NM_002391;NM_002391;NM_002391;NM_002391;NM_002391	4192	MDK	Midkine Precursor (MK)(Neurite outgrowth-promoting protein)(Midgestation and kidney protein)(Amphiregulin-associated protein)(ARAP)(Neurite outgrowth-promoting factor 2) [Source:UniProtKB/Swiss-Prot;Acc:P21741]	GO:0007165 signal transduction,GO:0007275 multicellular organismal development,GO:0007399 nervous system development,GO:0030154 cell differentiation,GO:0008283 cell proliferation,GO:0009611 response to wounding,GO:0030325 adrenal gland development	GO:0008201 heparin binding,GO:0008083 growth factor activity	GO:0005576 extracellular region	319.265	217.285	0.680577
H200019562	H200019562	ENSG00000174007	NM_032898;NM_032898	-	C3orf34	Uncharacterized protein C3orf34 [Source:UniProtKB/Swiss-Prot;Acc:Q96LK0]	-	-	-	74.1299	50.4556	0.680638
H300004456	H300004456	ENSG00000138698	NM_001100429;NM_001100429	5910	RAP1GDS1	Rap1 GTPase-GDP dissociation stimulator 1 (SMG GDS protein)(SMG P21 stimulatory GDP/GTP exchange protein)(Exchange factor smgGDS) [Source:UniProtKB/Swiss-Prot;Acc:P52306]	-	GO:0005488 binding	-	211.199	143.753	0.68065
CHsGV10000227	CHsGV10000227	-	NM_001628.2	231	AKR1B1	Aldose reductase (AR)(EC 1.1.1.21)(Aldehyde reductase) [Source:UniProtKB/Swiss-Prot;Acc:P15121]	GO:0006950 response to stress,GO:0005975 carbohydrate metabolic process,GO:0055114 oxidation reduction	GO:0005515 protein binding,GO:0004032 aldehyde reductase activity,GO:0016491 oxidoreductase activity,GO:0009055 electron carrier activity,GO:0004032 aldehyde reductase activity	GO:0005737 cytoplasm,GO:0005615 extracellular space,GO:0005829 cytosol	351.893	239.61	0.680917
H300011149	H300011149	ENSG00000106128	NM_000823	2692	GHRHR	Growth hormone-releasing hormone receptor Precursor (GHRH receptor)(GRF receptor)(GRFR) [Source:UniProtKB/Swiss-Prot;Acc:Q02643]	GO:0007186 G-protein coupled receptor protein signaling pathway,GO:0008284 positive regulation of cell proliferation,GO:0051246 regulation of protein metabolic process,GO:0048469 cell maturation,GO:0007595 lactation,GO:0030879 mammary gland development,GO:0043627 response to estrogen stimulus,GO:0051384 response to glucocorticoid stimulus,GO:0032869 cellular response to insulin stimulus,GO:001993…	GO:0004930 G-protein coupled receptor activity,GO:0019838 growth factor binding,GO:0016520 growth hormone-releasing hormone receptor activity,GO:0017046 peptide hormone binding,GO:0004999 vasoactive intestinal polypeptide receptor activity	GO:0005886 plasma membrane,GO:0016021 integral to membrane,GO:0016020 membrane,GO:0005737 cytoplasm,GO:0009986 cell surface,GO:0005640 nuclear outer membrane,GO:0016363 nuclear matrix,GO:0030141 secretory granule,GO:0005637 nuclear inner membrane	103.471	70.4589	0.680953
CHsGV10003372	CHsGV10003372	-	NM_003260.4;NM_001144761.1;NM_001144762.1	7089	TLE2	Transducin-like enhancer protein 2 (ESG2) [Source:UniProtKB/Swiss-Prot;Acc:Q04725]	GO:0009887 organ morphogenesis,GO:0007165 signal transduction,GO:0045449 regulation of transcription,GO:0016055 Wnt receptor signaling pathway	GO:0005515 protein binding,GO:0003677 DNA binding,GO:0004879 ligand-dependent nuclear receptor activity	GO:0005634 nucleus	31.0078	21.1195	0.681102
opHsV0400002461	opHsV0400002461	ENSG00000182718	NM_001002858;NM_001002858	302	ANXA2	Annexin A2 (Annexin-2)(Annexin II)(Lipocortin II)(Calpactin I heavy chain)(Chromobindin-8)(p36)(Protein I)(Placental anticoagulant protein IV)(PAP-IV) [Source:UniProtKB/Swiss-Prot;Acc:P07355]	GO:0001501 skeletal development,GO:0050819 negative regulation of coagulation	GO:0005509 calcium ion binding,GO:0008092 cytoskeletal protein binding,GO:0005544 calcium-dependent phospholipid binding,GO:0004859 phospholipase inhibitor activity	GO:0005886 plasma membrane,GO:0005576 extracellular region,GO:0005625 soluble fraction,GO:0042470 melanosome,GO:0005604 basement membrane	1531.82	1043.81	0.68142
CHsGV10002470	CHsGV10002470	-	NM_002602.3	5148	PDE6G	Retinal rod rhodopsin-sensitive cGMP 3',5'-cyclic phosphodiesterase subunit gamma (GMP-PDE gamma)(EC 3.1.4.17) [Source:UniProtKB/Swiss-Prot;Acc:P18545]	GO:0000187 activation of MAPK activity,GO:0007601 visual perception,GO:0045742 positive regulation of epidermal growth factor receptor signaling pathway,GO:0050896 response to stimulus,GO:0045745 positive regulation of G-protein coupled receptor protein signaling pathway,GO:0000187 activation of MAPK activity,GO:0045745 positive regulation of G-protein coupled receptor protein signaling pathway,G…	GO:0005515 protein binding,GO:0004857 enzyme inhibitor activity,GO:0016787 hydrolase activity,GO:0030553 cGMP binding,GO:0005515 protein binding	-	41.0678	28.0027	0.681865
H200016614	H200016614	ENSG00000092439	NM_017672	54822	TRPM7	Transient receptor potential cation channel subfamily M member 7 (EC 2.7.11.1)(Long transient receptor potential channel 7)(LTrpC7)(Channel-kinase 1) [Source:UniProtKB/Swiss-Prot;Acc:Q96QT4]	GO:0006811 ion transport,GO:0006468 protein amino acid phosphorylation,GO:0046777 protein amino acid autophosphorylation,GO:0006816 calcium ion transport,GO:0016340 calcium-dependent cell-matrix adhesion,GO:0031032 actomyosin structure organization	GO:0016740 transferase activity,GO:0005509 calcium ion binding,GO:0005515 protein binding,GO:0003779 actin binding,GO:0008270 zinc ion binding,GO:0000166 nucleotide binding,GO:0005524 ATP binding,GO:0016301 kinase activity,GO:0004674 protein serine/threonine kinase activity,GO:0005216 ion channel activity,GO:0017022 myosin binding,GO:0005262 calcium channel activity	GO:0005886 plasma membrane,GO:0016021 integral to membrane,GO:0016020 membrane,GO:0001726 ruffle	138.016	94.1146	0.681913
CHsGV10001532	CHsGV10001532	-	NM_024863.4;NM_001006937.1;NM_001006936.1;NM_001006935.1	79921	TCEAL4	Transcription elongation factor A protein-like 4 (TCEA-like protein 4)(Transcription elongation factor S-II protein-like 4) [Source:UniProtKB/Swiss-Prot;Acc:Q96EI5]	GO:0045449 regulation of transcription	-	GO:0005634 nucleus	93.8668	64.018	0.682008
DHsGV10001558	DHsGV10001558	-	-	100291224	LOC100291224	-	-	-	-	229.866	156.806	0.682163
H300005300	H300005300	ENSG00000175105	-	55279	ZNF654	Zinc finger protein 654 (Melanoma-associated antigen) [Source:UniProtKB/Swiss-Prot;Acc:Q8IZM8]	GO:0006350 transcription,GO:0006355 regulation of transcription, DNA-dependent	GO:0003677 DNA binding,GO:0008270 zinc ion binding,GO:0046872 metal ion binding	GO:0005634 nucleus,GO:0005622 intracellular	90.3352	61.6348	0.682289
H200017198	H200017198	ENSG00000197956	NM_014624;NM_014624	6277	S100A6	Protein S100-A6 (S100 calcium-binding protein A6)(Calcyclin)(Prolactin receptor-associated protein)(PRA)(Growth factor-inducible protein 2A9)(MLN 4) [Source:UniProtKB/Swiss-Prot;Acc:P06703]	GO:0007165 signal transduction,GO:0007049 cell cycle,GO:0008283 cell proliferation,GO:0048146 positive regulation of fibroblast proliferation,GO:0007409 axonogenesis	GO:0005509 calcium ion binding,GO:0008270 zinc ion binding,GO:0008083 growth factor activity,GO:0042803 protein homodimerization activity,GO:0048306 calcium-dependent protein binding,GO:0048154 S100 beta binding	GO:0005634 nucleus,GO:0005737 cytoplasm,GO:0001726 ruffle,GO:0005635 nuclear envelope	7693.88	5249.56	0.682304
H200006413	H200006413	ENSG00000204257	NM_006120;NM_006120;NM_006120	3108	HLA-DMA	HLA class II histocompatibility antigen, DM alpha chain Precursor (MHC class II antigen DMA) [Source:UniProtKB/Swiss-Prot;Acc:P28067]	GO:0015031 protein transport,GO:0006955 immune response,GO:0006461 protein complex assembly,GO:0050778 positive regulation of immune response,GO:0051085 chaperone cofactor-dependent protein folding,GO:0019882 antigen processing and presentation,GO:0045582 positive regulation of T cell differentiation,GO:0016064 immunoglobulin mediated immune response,GO:0019886 antigen processing and presentation…	GO:0005515 protein binding,GO:0000166 nucleotide binding,GO:0005524 ATP binding,GO:0042277 peptide binding,GO:0042288 MHC class I protein binding,GO:0000166 nucleotide binding,GO:0005524 ATP binding,GO:0042277 peptide binding,GO:0042288 MHC class I protein binding	GO:0005886 plasma membrane,GO:0016021 integral to membrane,GO:0016020 membrane,GO:0005622 intracellular,GO:0010008 endosome membrane,GO:0005765 lysosomal membrane,GO:0031902 late endosome membrane,GO:0005771 multivesicular body,GO:0042613 MHC class II protein complex,GO:0042825 TAP complex,GO:0042825 TAP complex	181.51	123.851	0.682338
CHsGV10004010	CHsGV10004010	-	NM_006176.2;NM_001126181.1	4900	NRGN	Neurogranin (Ng)(RC3) [Contains NEUG(55-78)] [Source:UniProtKB/Swiss-Prot;Acc:Q92686]	GO:0007186 G-protein coupled receptor protein signaling pathway,GO:0007165 signal transduction,GO:0007399 nervous system development	GO:0005516 calmodulin binding,GO:0004930 G-protein coupled receptor activity	GO:0016021 integral to membrane	79.8051	54.4594	0.682405
H300019867	H300019867	ENSG00000115524	NM_012433	23451	SF3B1	Splicing factor 3B subunit 1 (Pre-mRNA-splicing factor SF3b 155 kDa subunit)(SF3b155)(Spliceosome-associated protein 155)(SAP 155) [Source:UniProtKB/Swiss-Prot;Acc:O75533]	-	-	-	300.825	205.317	0.682511
H300003604	H300003604	ENSG00000169549	-	-	AC006483.5	-	-	-	-	301.163	205.549	0.682518
H200001469	H200001469	ENSG00000063244	NM_007279	11338	U2AF2	Splicing factor U2AF 65 kDa subunit (U2 auxiliary factor 65 kDa subunit)(hU2AF65)(hU2AF(65))(U2 snRNP auxiliary factor large subunit) [Source:UniProtKB/Swiss-Prot;Acc:P26368]	GO:0006397 mRNA processing,GO:0008380 RNA splicing,GO:0000398 nuclear mRNA splicing, via spliceosome	GO:0005515 protein binding,GO:0000166 nucleotide binding,GO:0003676 nucleic acid binding,GO:0003723 RNA binding	GO:0005634 nucleus,GO:0005681 spliceosome	43.9037	29.967	0.682562
opHsV0400004395	opHsV0400004395	ENSG00000211943	-	-	AB019440.1	Immunoglobulin heavy chain V gene segment [Source:IMGT/GENE-DB;Acc:IGHV3-15]	-	-	-	30.734	20.9789	0.682594
H300019183	H300019183	ENSG00000129518	NM_018453	55837	EAPP	E2F-associated phosphoprotein (EAPP) [Source:UniProtKB/Swiss-Prot;Acc:Q56P03]	-	-	GO:0005634 nucleus,GO:0005737 cytoplasm,GO:0005794 Golgi apparatus	210.701	143.889	0.682908
opHsV0400004523	opHsV0400004523	ENSG00000198033	NM_006001	-	TUBA3C	Tubulin alpha-3C/D chain (Alpha-tubulin 3C/D)(Tubulin alpha-2 chain)(Alpha-tubulin 2) [Source:UniProtKB/Swiss-Prot;Acc:Q13748]	GO:0007018 microtubule-based movement,GO:0051258 protein polymerization,GO:0007017 microtubule-based process	GO:0005525 GTP binding,GO:0003924 GTPase activity,GO:0005198 structural molecule activity	GO:0005874 microtubule,GO:0005737 cytoplasm,GO:0043234 protein complex	111.952	76.455	0.682928
H300014548	H300014548	ENSG00000162714	NM_032752	-	ZNF496	Zinc finger protein 496 (Zinc finger protein with KRAB and SCAN domains 17) [Source:UniProtKB/Swiss-Prot;Acc:Q96IT1]	GO:0006355 regulation of transcription, DNA-dependent,GO:0000122 negative regulation of transcription from RNA polymerase II promoter	GO:0003677 DNA binding,GO:0005515 protein binding,GO:0008270 zinc ion binding,GO:0046872 metal ion binding,GO:0003700 transcription factor activity,GO:0003676 nucleic acid binding	GO:0005634 nucleus,GO:0005622 intracellular	229.682	156.861	0.682949
H300019908	H300019908	ENSG00000075340	NM_001617;NM_017488;NM_017488	119	ADD2	Beta-adducin (Erythrocyte adducin subunit beta) [Source:UniProtKB/Swiss-Prot;Acc:P35612]	-	GO:0046872 metal ion binding	-	28.8758	19.7209	0.682958
opHsV0400002940	opHsV0400002940	ENSG00000187172	-	85317	BAGE2	B melanoma antigen 3 Precursor (Cancer/testis antigen 2.3)(CT2.3) [Source:UniProtKB/Swiss-Prot;Acc:Q86Y29]	-	-	GO:0005576 extracellular region	33.8669	23.1376	0.683192
H200001057	H200001057	ENSG00000106052	NM_006024;NM_006024	8887	TAX1BP1	Tax1-binding protein 1 (TRAF6-binding protein) [Source:UniProtKB/Swiss-Prot;Acc:Q86VP1]	GO:0006915 apoptosis,GO:0006916 anti-apoptosis,GO:0006916 anti-apoptosis	GO:0008270 zinc ion binding,GO:0042802 identical protein binding,GO:0005515 protein binding	GO:0005622 intracellular	1294.1	884.343	0.683364
AHsV10002991	AHsV10002991	-	NM_015845.3	4152	MBD1	Methyl-CpG-binding domain protein 1 (Methyl-CpG-binding protein MBD1)(Protein containing methyl-CpG-binding domain 1)(CXXC-type zinc finger protein 3) [Source:UniProtKB/Swiss-Prot;Acc:Q9UIS9]	-	GO:0003677 DNA binding,GO:0008270 zinc ion binding	GO:0005634 nucleus	191.169	130.732	0.683854
AHsV10000241	AHsV10000241	-	NM_002074.2	2782	GNB1	Guanine nucleotide-binding protein G(I)/G(S)/G(T) subunit beta-1 (Transducin beta chain 1) [Source:UniProtKB/Swiss-Prot;Acc:P62873]	GO:0007165 signal transduction,GO:0007200 activation of phospholipase C activity by G-protein coupled receptor protein signaling pathway coupled to IP3 second messenger,GO:0007204 elevation of cytosolic calcium ion concentration,GO:0007213 muscarinic acet	GO:0001664 G-protein-coupled receptor binding,GO:0003924 GTPase activity,GO:0004871 signal transducer activity,GO:0031702 type 1 angiotensin receptor binding,GO:0001664 G-protein-coupled receptor binding,GO:0031702 type 1 angiotensin receptor binding	GO:0001750 photoreceptor outer segment,GO:0005834 heterotrimeric G-protein complex	422.181	288.744	0.683935
H300013659	H300013659	ENSG00000219435	-	25858	C11orf20	Uncharacterized protein DKFZp566E164 [Source:UniProtKB/Swiss-Prot;Acc:Q9NTU4]	-	-	GO:0005737 cytoplasm	56.4099	38.5869	0.684044
H300019355	H300019355	ENSG00000134242	NM_012411;NM_012411;NM_012411	-	PTPN22	Tyrosine-protein phosphatase non-receptor type 22 (EC 3.1.3.48)(Hematopoietic cell protein-tyrosine phosphatase 70Z-PEP)(Lymphoid phosphatase)(LyP) [Source:UniProtKB/Swiss-Prot;Acc:Q9Y2R2]	GO:0006470 protein amino acid dephosphorylation	GO:0004872 receptor activity,GO:0004725 protein tyrosine phosphatase activity	-	68.1844	46.6441	0.684088
H200017080	H200017080	ENSG00000204388	NM_005346	3304	HSPA1B	Heat shock 70 kDa protein 1 (HSP70.1)(HSP70-1/HSP70-2) [Source:UniProtKB/Swiss-Prot;Acc:P08107]	GO:0006950 response to stress,GO:0006916 anti-apoptosis,GO:0006986 response to unfolded protein,GO:0006402 mRNA catabolic process	GO:0000166 nucleotide binding,GO:0005524 ATP binding,GO:0051082 unfolded protein binding	GO:0005634 nucleus,GO:0005737 cytoplasm,GO:0005783 endoplasmic reticulum,GO:0005739 mitochondrion	205.213	140.422	0.684272
CHsGV10003107	CHsGV10003107	-	NM_006315.4	10336	PCGF3	Polycomb group RING finger protein 3 (RING finger protein 3A) [Source:UniProtKB/Swiss-Prot;Acc:Q3KNV8]	GO:0045449 regulation of transcription	GO:0005515 protein binding,GO:0008270 zinc ion binding,GO:0046872 metal ion binding	-	39.7668	27.2127	0.684309
H200005374	H200005374	ENSG00000112343	NM_006355;NM_006355	10475	TRIM38	Tripartite motif-containing protein 38 (RING finger protein 15)(Zinc finger protein RoRet) [Source:UniProtKB/Swiss-Prot;Acc:O00635]	GO:0016567 protein ubiquitination,GO:0043123 positive regulation of I-kappaB kinase/NF-kappaB cascade	GO:0005515 protein binding,GO:0008270 zinc ion binding,GO:0046872 metal ion binding,GO:0004842 ubiquitin-protein ligase activity,GO:0004871 signal transducer activity	GO:0005622 intracellular,GO:0005575 cellular_component,GO:0000151 ubiquitin ligase complex	134.014	91.7127	0.684351
H200013176	H200013176	ENSG00000160352	-	148206	ZNF714	Zinc finger protein 714 [Source:UniProtKB/Swiss-Prot;Acc:Q96N38]	GO:0006350 transcription,GO:0006355 regulation of transcription, DNA-dependent	GO:0003677 DNA binding,GO:0008270 zinc ion binding,GO:0046872 metal ion binding,GO:0003676 nucleic acid binding	GO:0005634 nucleus,GO:0005622 intracellular	135.405	92.6703	0.684396
CHsGV10003247	CHsGV10003247	-	NM_138349.2	90313	TP53I13	Tumor protein p53-inducible protein 13 Precursor (Damage-stimulated cytoplasmic protein 1) [Source:UniProtKB/Swiss-Prot;Acc:Q8NBR0]	-	-	GO:0005737 cytoplasm,GO:0016021 integral to membrane,GO:0005886 plasma membrane	92.8157	63.5298	0.684472
H300018657	H300018657	ENSG00000100802	NM_021944;NM_021944;NM_021944;NM_021944;NM_021944	-	C14orf93	Uncharacterized protein C14orf93 Precursor [Source:UniProtKB/Swiss-Prot;Acc:Q9H972]	-	-	-	36.8186	25.2039	0.684542
AHsV10001510	AHsV10001510	-	NM_002740.5	5584	RP3-514P16.1	protein kinase C, iota (PRKCI), mRNA [Source:RefSeq DNA;Acc:NM_002740]	-	-	-	41.0163	28.0793	0.684589
CHsGV10001001	CHsGV10001001	-	NM_172014.1;NM_003807.2	8740	TNFSF14	Tumor necrosis factor ligand superfamily member 14 (Herpesvirus entry mediator-ligand)(HVEM-L)(CD258 antigen) [Contains Tumor necrosis factor ligand superfamily member 14, membrane form;Tumor necrosis factor ligand superfamily member 14, soluble form] [Source:UniProtKB/Swiss-Prot;Acc:O43557]	GO:0006915 apoptosis,GO:0006917 induction of apoptosis,GO:0043029 T cell homeostasis,GO:0006955 immune response,GO:0042098 T cell proliferation,GO:0031295 T cell costimulation,GO:0007165 signal transduction,GO:0008588 release of cytoplasmic sequestered NF-kappaB,GO:0031295 T cell costimulation	GO:0005125 cytokine activity,GO:0043027 caspase inhibitor activity,GO:0005164 tumor necrosis factor receptor binding	GO:0005737 cytoplasm,GO:0005615 extracellular space,GO:0016021 integral to membrane,GO:0005886 plasma membrane,GO:0016020 membrane,GO:0005576 extracellular region	53.4331	36.5798	0.684591
AHsV10000987	AHsV10000987	-	NM_001015072.3	402682	UFSP1	Inactive Ufm1-specific protease 1 (UfSP1) [Source:UniProtKB/Swiss-Prot;Acc:Q6NVU6]	GO:0008150 biological_process	GO:0003674 molecular_function,GO:0016790 thiolester hydrolase activity	GO:0005575 cellular_component	33.8122	23.1587	0.68492
H300022567	H300022567	ENSG00000050165	NM_013253	27122	DKK3	Dickkopf-related protein 3 Precursor (Dickkopf-3)(Dkk-3)(hDkk-3) [Source:UniProtKB/Swiss-Prot;Acc:Q9UBP4]	GO:0006811 ion transport,GO:0007275 multicellular organismal development,GO:0030178 negative regulation of Wnt receptor signaling pathway,GO:0009653 anatomical structure morphogenesis	GO:0004890 GABA-A receptor activity,GO:0004866 endopeptidase inhibitor activity	GO:0016020 membrane,GO:0005576 extracellular region,GO:0005615 extracellular space	36.3253	24.8841	0.685034
H200005375	H200005375	ENSG00000197948	-	89848	FCHSD1	FCH and double SH3 domains protein 1 [Source:UniProtKB/Swiss-Prot;Acc:Q86WN1]	-	-	-	39.6977	27.1989	0.68515
CHsGV10002727	CHsGV10002727	-	NM_003329.2	7295	TXN	Thioredoxin (Trx)(ATL-derived factor)(ADF)(Surface-associated sulphydryl protein)(SASP) [Source:UniProtKB/Swiss-Prot;Acc:P10599]	GO:0007267 cell-cell signaling,GO:0008283 cell proliferation,GO:0006928 cell motion,GO:0007165 signal transduction,GO:0045454 cell redox homeostasis,GO:0006810 transport,GO:0022900 electron transport chain	GO:0005515 protein binding	GO:0005737 cytoplasm,GO:0005829 cytosol,GO:0005739 mitochondrion	3157.19	2163.21	0.685169
H200016956	H200016956	ENSG00000101695	NM_017831	54941	RNF125	E3 ubiquitin-protein ligase RNF125 (EC 6.3.2.-)(RING finger protein 125)(T-cell RING activation protein 1)(TRAC-1) [Source:UniProtKB/Swiss-Prot;Acc:Q96EQ8]	GO:0006511 ubiquitin-dependent protein catabolic process,GO:0006955 immune response,GO:0016567 protein ubiquitination	GO:0005515 protein binding,GO:0008270 zinc ion binding,GO:0046872 metal ion binding,GO:0016874 ligase activity,GO:0004842 ubiquitin-protein ligase activity	GO:0005622 intracellular,GO:0000151 ubiquitin ligase complex	198.895	136.277	0.68517
H200000717	H200000717	ENSG00000105866	NM_003112	6671	SP4	Transcription factor Sp4 (SPR-1) [Source:UniProtKB/Swiss-Prot;Acc:Q02446]	GO:0006350 transcription,GO:0006357 regulation of transcription from RNA polymerase II promoter,GO:0008016 regulation of heart contraction	GO:0003677 DNA binding,GO:0008270 zinc ion binding,GO:0046872 metal ion binding,GO:0003676 nucleic acid binding,GO:0003702 RNA polymerase II transcription factor activity,GO:0003713 transcription coactivator activity	GO:0005634 nucleus,GO:0005622 intracellular	41.3961	28.3672	0.685263
[truncated: 226 more rows]

## Sheet: upregulated
Name	ID	ensembl_id	RefSeq_id	Enterz_id	symbol	description	GO_biological_process	GO_molecular_function	GO_cellular_component	Control shRNA	GATA2 shRNA	ratio
[truncated: 572 more rows]
